# Supplementary material for: Single-cell and spatial transcriptomics integration reveals FAM49B promotes tumor-associated macrophages polarization in colorectal cancer via the MK pathway
Source: Front Immunol. 2025 Oct 31;16:1682637. doi: 10.3389/fimmu.2025.1682637 (PMC12615435; doi:10.3389/fimmu.2025.1682637)
Supplement: Supplementary file 2 [file Table1.xlsx]

## Sheet: Sheet1
Cell Type	Marker Genes
T cells	CD3D, CD3E, CD4, CD8A, CD8B
myeloid cells	LYZ, CD68, CD163
epithelial cells	EPCAM, KRT20, CEACAM5, KRT19
B cells	MS4A1, CD79A，CD79B, CD19
fibroblasts	DCN, COL1A1, COL1A2, LUM
mast cells	TPSAB1, TPSB2, CPA3, KIT
endothelial cells	CDH5, PECAM1 , CLDN5, VWF, FLT1
plasma cells	JCHAIN, IGHA1, IGHA2, IGKC, MZB1, SDC1
cycling cells	TOP2A, MKI67
