# Supplementary material for: Single-cell and spatial transcriptomics integration reveals FAM49B promotes tumor-associated macrophages polarization in colorectal cancer via the MK pathway
Source: Front Immunol. 2025 Oct 31;16:1682637. doi: 10.3389/fimmu.2025.1682637 (PMC12615435; doi:10.3389/fimmu.2025.1682637)
Supplement: Supplementary file 3 [file Table2.xlsx]

## Sheet: Sheet1
M1	M2
CXCL9	MMP9
CCL19	MS4A6A
CXCL10	CCL18
IDO1	AIF1
EBI3	NCF2
TNFAIP6	CD4
CCR7	ACP5
LAMP3	CLEC4A
CCL5	CCL13
CD40	LY86
IRF8	SLC15A3
CD38	CLEC10A
CCL4	CCL23
APOL3	HLA-DQA1
CXCL11	RNASE6
ADAMDEC1	ADAMDEC1
HCK	HCK
BCL2A1	NPL
RSAD2	TREM2
CYP27B1	IRF8
KYNU	SIGLEC1
SIGLEC1	CCL4
SLAMF1	SAMSN1
SLC2A6	CLEC7A
IFI44L	TLR2
SAMSN1	P2RY13
LILRB2	CCL8
TLR2	CD86
CCL8	CD180
APOBEC3A	CD68
AQP9	CD209
C3AR1	C3AR1
HLA-DQA1	GPR183
MNDA	CCL14
IL2RA	DPEP2
SLC15A3	FPR3
CD80	CD37
ADGRE1	LST1
CHI3L1	CLIC2
RASSF4	HRH1
IL4R	EGR2
AIM2	CHI3L1
PLA1A	C1orf54
MMP9	CFP
TLR8	C5AR1
HESX1	MNDA
SOCS1	PTGER2
LST1	CD300A
NOD2	PIK3IP1
IL7R	IGSF6
FLVCR2	RENBP
BIRC3	PLA2G7
PTGIR	FCGR2B
CHI3L2	SLAMF8
PLA2G7	RASGRP3
GPR183	QPCT
AIF1	LILRB2
CD4	ATP8B4
HLA-DOB	PTGIR
MSC	FRMD4A
ADGRE2	TLR8
CCR5	KYNU
CLEC2D	CHST15
TNFRSF4
CD86
SPIB
LAG3
DHX58
CLIC2
ACHE
CCL18
LY86
CCL14
TNIP3
C1orf54
MMP25
ACP5
APOBEC3G
