# Supplementary material for: Single-cell and spatial transcriptomics integration reveals FAM49B promotes tumor-associated macrophages polarization in colorectal cancer via the MK pathway
Source: Front Immunol. 2025 Oct 31;16:1682637. doi: 10.3389/fimmu.2025.1682637 (PMC12615435; doi:10.3389/fimmu.2025.1682637)
Supplement: Supplementary file 4 [file Table3.xlsx]

## Sheet: Sheet1
Genes	Si_NC_1	Si_NC_2	Si_NC_3	Si_NC_4	Si_FAM49B_1	Si_FAM49B_2	Si_FAM49B_3	Si_FAM49B_4
MDK	2.16957e+06	1.06593e+06	3.92278e+06	4.67323e+06	66559.3	168113	52629.8	92672.3
SMIM13	918939	312088	767344	826838	18922.5	80923.2	25865.1	11368.5
TNFRSF6B	1.50731e+06	1.00763e+06	1.48069e+06	1.4047e+06	57435.7	112684	39885	45455.8
ZFP36	1.13398e+06	617102	1.36021e+06	1.61739e+06	48356.2	139102	24236.3	41626.5
CGREF1	863175	335888	610788	622024	7721.81	29205.5	40304	16853.5
LTBP3	750059	373022	728809	726567	25122.2	66203.2	25455.5	29440.5
AHNAK2	1.44032e+06	874464	1.61745e+06	1.6267e+06	56311.8	168708	49830.8	67445.7
CCDC28A	821912	505338	856405	950753	33179.5	111119	22279.7	35297.7
FOS	1.23907e+06	447082	849908	925526	5356.59	103746	18984.1	57240.3
COL13A1	820634	457228	899948	828443	45695.9	88173.6	27004.9	22253.6
VSIG10	1.00421e+06	670377	977690	1.07675e+06	40136.7	142876	28498.2	51044.4
CALML5	3.53344e+06	2.12542e+06	5.98422e+06	145075	120314	314021	165027	76603.2
LBH	517124	277608	541858	676636	25870.8	89475.9	18770.1	27726.3
STX6	1.9671e+06	1.19889e+06	1.96225e+06	2.04864e+06	88050.8	206342	89416.5	114507
SNCA	969114	628904	1.0017e+06	1.03334e+06	44917.3	127548	37372.6	58628.7
ZC3H6	513330	268715	493338	456592	21181.2	57378.2	19551.2	28786
MXI1	972517	608675	1.21742e+06	1.14078e+06	44355.1	196307	39598	68336.7
PJA1;PJA2	782122	549464	635563	745612	6476.34	61051.7	68202.3	14467.1
EFS	9.48434e+06	6.29545e+06	9.06826e+06	1.2991e+07	439270	1.19942e+06	72623.6	576195
FAM110C	1.42286e+06	700404	1.38616e+06	1.46846e+06	81470.7	175079	72852.7	50528.1
IGFBP2	2.47177e+06	1.20717e+06	2.72909e+06	2.83647e+06	115517	293472	120141	166804
NIN	371037	195558	365117	329866	11860.7	47484.5	9866.02	26493.6
MTMR8	919300	97160.3	486236	396388	31019.1	17709.8	36667.9	12513.5
ERRFI1	4.84552e+06	2.42286e+06	4.35568e+06	4.36851e+06	219697	639799	172028	273747
SPICE1	589414	384590	703913	768307	31091.2	95060.6	17048.9	43000.4
TPM1;TPM2	1.3067e+07	4.96763e+06	7.16209e+06	7.77136e+06	324703	806774	337956	537835
FAM117B	811939	573419	1.02115e+06	1.11174e+06	49370.6	103792	47645.6	58243.8
PBXIP1	2.62631e+06	1.48128e+06	2.5738e+06	2.64768e+06	133415	328704	127395	173271
FOXO1;FOXO6	585310	398695	539769	595238	18356.5	137635	43993	22390.2
LTBP4	614185	333119	523904	554084	34026.5	58249.9	24563.2	29766.7
WASF3	519198	298701	549682	570240	42583.2	34962.9	17017.5	30494.2
SDHAF4	2.21514e+06	1.48455e+06	2.97752e+06	3.31835e+06	76766.6	317160	124708	194107
NDRG1	1.16863e+07	6.27145e+06	1.0352e+07	1.02563e+07	609225	1.63213e+06	401718	662690
KLF4	369518	176329	417471	445707	29136	57813.8	18186.8	19563.7
CCDC91	1.13639e+06	654559	1.27754e+06	1.29727e+06	67193.8	159900	63868.6	87485.9
FAM219A	389720	196121	480337	377857	10143.7	63967.8	11928.5	37832.4
CFDP1	2.44387e+06	1.30674e+06	2.6316e+06	2.6588e+06	128555	317666	124925	204381
SYNPO	497927	304713	398596	453757	31397	65727.4	19844.5	24547.3
CDKN1B	941181	515396	1.12217e+06	1.2046e+06	48592.8	135616	61940.1	74206.5
PPP1R12B	332705	173556	322779	318337	27213	40295.9	15495.4	14768.8
ATF2	798970	387223	565069	698542	30906.1	72957.2	29410.5	54678.2
RABEP1	1.18022e+06	707352	1.29826e+06	1.36503e+06	71126	157342	68837.2	96810.7
PRR36	932431	444568	665125	789180	35711.5	104245	39594.8	59693.2
MEX3B;MEX3C	355026	46327.4	233547	201899	15676.1	32042.4	1813.95	14314.5
TCP11L2	942556	770250	735925	729354	48288.1	145005	33858	55763.7
MEGF9	823369	337043	758116	788646	31505.5	106875	40904.9	67503.5
C19orf44	361601	19401.7	309602	272989	20919.8	20473.1	20433.5	9398.66
SPINT2	4.15079e+06	2.38956e+06	5.64486e+06	5.54526e+06	304429	654853	288469	377142
E2F5	638471	414639	524786	627708	25041	88087.4	24406.1	56090.8
TCOF1	3.58771e+06	1.75515e+06	3.09588e+06	3.2504e+06	206038	431066	153065	240840
BCL2L15	425419	198776	309039	351225	24219.4	79598.3	21854.5	22424.3
IGFBP6	612930	369339	786391	871576	34784.8	119075	57211.2	41837.4
CALD1;FILIP1	8.92632e+06	5.04082e+06	7.06374e+06	6.49761e+06	353109	619293	335235	607791
BOD1	1.56005e+06	988019	1.7612e+06	1.74944e+06	100365	224097	93072.2	136927
SNCG	3.76178e+06	2.04321e+06	4.31282e+06	4.15133e+06	234763	603133	257740	311158
ABCA2	271839	100345	244279	221099	24709	29595.6	8425.42	9004.48
PRRG1	595779	271483	470677	531924	40397.6	121029	10351.4	32488.3
SMIM11A	1.52398e+06	2.2711e+06	1.95227e+06	3.03016e+06	69740.6	578384	138667	168787
PALM3	910983	529511	867171	791672	45373.2	110569	43615.8	75656.6
AREG	1.63557e+06	896424	1.68606e+06	2.14365e+06	93626.6	276897	101067	141452
ICAM5	925558	528983	894761	917314	65929	139055	51783.6	66397.3
FAM161A	893426	526340	819624	755439	40209.9	152730	29830.7	75017.8
PTMS	7.05558e+06	2.94825e+06	6.05049e+06	6.78041e+06	382784	808085	346919	559748
KIAA1211	735226	382441	689917	690202	42278	117805	42766.7	58983.3
EIF4EBP1	8.0498e+06	4.37749e+06	8.72904e+06	8.56163e+06	417669	1.28288e+06	460227	769454
C16orf74	671362	419735	522694	648302	47254.1	89457.4	38147.9	39967.7
TNFRSF10D	1.05695e+06	487659	1.16424e+06	1.11333e+06	87883.8	188750	68391.1	73813.5
PSRC1	717092	344234	627928	780904	47698.9	95767.5	44797.7	52514.3
TPM2	3.60474e+06	2.12702e+06	4.57008e+06	4.21246e+06	278072	494018	269037	306802
RNF181	3.38558e+06	1.75724e+06	3.93357e+06	3.79951e+06	213564	468778	186260	329400
HN1	1.0732e+07	5.17414e+06	9.10924e+06	8.23758e+06	408883	1.09053e+06	522131	791091
CCDC102A	434861	225946	333894	300495	13589.5	34747	23023.9	25499.2
STX16	1.02745e+06	640058	1.1975e+06	1.19546e+06	71486.2	170610	69949.9	98957
ANKRD10	1.12141e+06	742142	1.06494e+06	1.09434e+06	73478.9	149684	74951	91524.9
AKAP12	6.71056e+06	3.4558e+06	6.34778e+06	6.45355e+06	411131	997364	391902	593248
CKAP4	6.39724e+06	3.70046e+06	6.90364e+06	7.06641e+06	427729	941004	432872	611211
NOTCH3	494994	319852	456499	543002	35561.9	74623.5	37928.6	36788.1
ELOF1	4.21083e+06	3.28197e+06	5.56725e+06	5.23513e+06	414969	329667	176956	939616
CALD1	2.06263e+06	1.19247e+06	2.13758e+06	2.11012e+06	119767	299954	133211	196272
S100PBP	336510	206999	330845	348006	19433.1	46523.3	15163.1	33321.4
FAM21A;FAM21C	1.04224e+06	605750	1.01114e+06	1.03644e+06	67271.7	167443	65045.4	94598.7
PRR15	571527	325933	539374	728851	32455.4	95288.7	43906.2	44484.9
H1F0	8.38818e+06	3.20083e+06	7.08182e+06	8.56955e+06	544219	1.27695e+06	414910	686712
SCAF1	1.41664e+06	784743	1.55955e+06	1.49352e+06	94920.2	249325	94640.5	137331
PJA2	615197	402069	683422	788173	45906.3	105205	34196.3	57856.8
FKBP1B	1.61087e+06	992646	1.48728e+06	1.89922e+06	28243.7	211527	96437.6	152565
DEK	5.88188e+06	3.50211e+06	6.21403e+06	6.2962e+06	395437	847758	401186	578908
DMTN	999621	592190	1.0112e+06	892382	54974.7	161874	74115.7	79418
MZT2B	1.16641e+06	755221	1.2552e+06	836430	91871.6	169883	71688.2	65636.8
ACBD7	1.08714e+06	730018	1.31555e+06	1.37732e+06	95709.6	223191	100867	91943.4
TPBG	1.45327e+06	1.03356e+06	2.02431e+06	1.89804e+06	103449	186045	114253	160301
BICD2	1.2855e+06	813923	1.28137e+06	1.2951e+06	80898.9	169645	86112.6	124381
MAML2	299406	161261	133776	173085	17156.5	41725	6535.09	10458
STMN1;STMN2	3.25659e+07	1.74972e+07	3.2744e+07	3.33927e+07	2.23143e+06	4.69752e+06	2.17124e+06	3.16745e+06
CNPY4	1.14764e+06	770453	1.23833e+06	1.14656e+06	71308.3	214447	74609.1	115261
SOX9	2.35532e+06	1.3575e+06	2.56449e+06	2.69729e+06	177888	444351	162371	233561
RFX5	579021	368008	542123	601917	47063.5	110484	45946.5	46907.3
FAM21C	626344	314847	490988	513363	35224.6	85458.2	29699.2	49072.2
TMCC1	572380	294366	559022	630144	45033.3	110826	37715.1	50386.9
ADGRE2	675037	425820	691771	726550	55701.7	133941	53652.4	59626.9
TNFRSF10B	953197	529939	1.03238e+06	1.0649e+06	62936	165207	72847.2	95108
FOLR1	1.15757e+06	826282	1.32963e+06	1.50365e+06	104524	205371	88664.8	105923
KIAA1462	1.10949e+06	666142	1.12258e+06	1.19329e+06	79576.4	189182	64684.4	110068
FAM21A	992930	447594	745015	803550	52540.5	119363	43922.8	79359.4
BOD1L1	846903	466343	858505	856051	58873.6	155498	58736.8	86209.8
BOD1;BOD1L1	1.60308e+06	786796	1.36439e+06	1.45302e+06	121395	241550	107306	119375
FNBP4	922085	554746	1.05989e+06	978491	69457.9	154643	67583.1	93284.8
GOLGA3	1.75997e+06	1.03005e+06	1.74856e+06	1.7317e+06	122828	281132	123266	175385
FAM114A1	2.60585e+06	1.45339e+06	2.18245e+06	2.37488e+06	166475	370490	159513	227342
CNTROB	713205	407405	666279	644151	46719.4	117160	47589	65686.5
CDH1	5.43256e+06	2.97126e+06	5.63815e+06	5.51529e+06	436518	990162	401044	510723
SARG	630469	308584	552858	592209	48233.6	121286	29794	51174.4
DRAP1	2.84738e+06	1.57544e+06	3.39729e+06	3.17181e+06	212262	487427	220346	302401
GRN	1.80486e+06	1.0197e+06	1.67917e+06	1.70774e+06	120866	233894	99827.5	173450
CCDC117	722950	437622	736210	749636	54132.5	127228	35768.8	73066.2
MAP2	641839	363887	625125	641048	51483.5	114389	43861.2	59009
CDC42EP4	2.18556e+06	1.10952e+06	1.891e+06	1.94315e+06	137565	310962	123506	197075
KRT14;KRT19	2.0434e+07	1.22244e+07	2.07249e+07	2.019e+07	1.54747e+06	3.26933e+06	1.18883e+06	1.99872e+06
ZZZ3	544672	344197	473707	515597	36695.3	91687.9	37077.2	49540.4
TPM2;TPM4	1.30522e+08	8.32067e+07	1.50245e+08	1.35632e+08	9.3166e+06	2.20785e+07	9.05401e+06	1.41665e+07
DNAJC12	560492	349012	450734	453894	37457.7	58039.1	33737.7	42532.2
STX10	3.12452e+06	2.02336e+06	3.53855e+06	3.33021e+06	228657	514927	234834	337059
MBTPS1	378623	38375.7	430077	495754	50245	27948.7	43757.7	27433.7
APP	1.59695e+06	991452	2.06193e+06	2.15898e+06	125530	287581	137489	186973
BRD7	1.16525e+06	614120	1.12816e+06	1.08117e+06	76454.1	176322	69709	119611
NDE1	1.31082e+06	736499	1.2945e+06	1.37292e+06	94430.3	227463	99140.8	132379
WIPF3	1.08527e+06	542266	848007	854072	72022.1	149378	43785.6	79427
SMIM1	849262	471538	1.11528e+06	1.16804e+06	97546.3	133555	77266.5	8777.37
SOX8;SOX9	1.24647e+06	882674	1.73316e+06	1.80208e+06	110459	249061	96581.4	155358
AHNAK	5.69099e+06	3.499e+06	6.84104e+06	6.6803e+06	490656	1.17259e+06	445949	617298
EPN3	664164	383323	562554	536600	53456.5	79757.3	44988	42459.3
TACSTD2	522730	211500	512616	501601	44775.3	109166	37250.1	46225.9
FOSL2	1.05732e+06	650515	1.11987e+06	1.1333e+06	88923.4	226434	42924.7	106428
STX12	2.10199e+06	1.22162e+06	2.02574e+06	1.92325e+06	156937	321729	160913	194273
EPN1;EPN3	6.63041e+06	3.8936e+06	6.13633e+06	5.84429e+06	458377	1.19784e+06	562591	516159
CALU	1.07763e+07	7.1093e+06	1.38942e+07	1.40052e+07	876565	2.05413e+06	912793	1.31291e+06
KIRREL	711729	453870	650400	661653	50884.3	103261	46697.1	67713.8
CEP350	444684	282658	440912	456469	31272.9	82361.3	35002.7	45089.4
NUCKS1	3.72569e+06	1.42635e+06	2.35335e+06	2.46986e+06	112897	307651	135896	300550
TANK	1.21275e+06	583722	1.02949e+06	1.09541e+06	79623.9	185470	75638.6	113009
MTDH	6.17807e+06	3.13621e+06	5.87472e+06	5.82325e+06	420593	993843	399203	640823
IRF2	955080	620799	1.09834e+06	1.07997e+06	50717.8	133549	73804.1	110883
RCN2	5.31471e+06	2.94006e+06	6.16211e+06	6.0304e+06	436526	953072	443276	586384
S100A14	1.04025e+07	5.33229e+06	1.07093e+07	1.1227e+07	807344	1.76615e+06	793928	1.11249e+06
RSRC2	2.50798e+06	1.4859e+06	3.12252e+06	2.97134e+06	191614	510107	203732	294720
ROBO3	776031	457035	613823	611509	45760.3	95846.5	46613.1	65199
OCC1	473982	243350	418021	333070	31346.9	55917.9	21163.8	37233
UBQLN1;UBQLN2;UBQLN4	1.25112e+07	7.67906e+06	1.37633e+07	1.34131e+07	631195	1.92946e+06	1.00988e+06	1.35791e+06
OPTN	828216	521356	922873	891468	69657.6	175751	57344	87715.2
GNG2	554272	392891	448156	523662	36248.8	70501.2	46192.5	42854.3
ATOH7	487245	284582	529414	493824	41807.4	48195.8	27618.8	57456.7
YAP1	2.28342e+06	1.25045e+06	2.10715e+06	2.22285e+06	153370	349200	167807	230358
ATF2;ATF7	559356	382184	938311	706942	49325.2	138779	44068.3	67157.3
CEP112	300286	213361	223848	238402	18942.3	52614.9	16862.3	23654.4
BSDC1	907588	546085	948770	1.01971e+06	74683.6	172744	63023.8	97057
DPY30	5.81376e+06	2.32704e+06	4.63231e+06	4.31678e+06	317634	760732	302827	513671
C11orf84	980393	547633	916612	914629	69637.1	154218	82127.6	88114.6
SASH1	632467	386306	644786	617947	44072.3	127216	48351.7	67979.6
CCDC186	864415	498907	892352	899207	67115.5	172951	69097.2	94518.9
ZNF646	371058	198060	403653	399620	31518.7	68293.1	26844.5	40266.5
RGCC	348673	244295	375764	381764	21461.8	46054.3	18604.1	72209.6
TMA7	6.49006e+06	3.14803e+06	5.42241e+06	5.2993e+06	397966	917533	425537	574439
CRELD2	1.90914e+06	993158	1.85406e+06	1.7777e+06	110569	247847	136203	203137
HDGFRP2	4.48667e+06	2.23051e+06	3.45581e+06	3.56439e+06	308679	648976	287219	348008
SDCCAG8	436797	216663	376385	365979	29994.9	54500.8	16510.5	39462
ZGRF1	215672	238176	276608	331203	23688.9	48055.9	20648.7	24500.4
UBQLN1;UBQLN4	8.52304e+06	4.39084e+06	6.22787e+06	5.54525e+06	421304	858193	464532	640395
CDCA3	1.32463e+06	665894	1.43497e+06	1.44668e+06	138558	268072	105576	120568
TMF1	1.05738e+06	671478	1.08975e+06	1.10266e+06	91533.9	205601	86495	110327
CFAP97	688084	378901	571495	630337	52402.8	109134	49781.8	60667.5
PKIB	441875	278543	592980	497213	29177.8	93169.3	44682.3	43839.4
LAT2	308255	201357	371963	375884	29113.3	66017.5	25819.1	35081.4
GGT1	869772	514920	676172	704112	75176.4	12789.7	55114.5	91096
BEND7	306270	188435	316697	312836	31593.9	60186.1	26846.6	24866.6
TSTD1	922402	683065	1.20444e+06	1.07131e+06	76498.9	174247	65227.5	111843
CCDC126	774794	434030	767006	814196	88980.2	135952	56821.2	44046.6
CD276	3.76543e+06	2.18027e+06	3.32328e+06	3.45411e+06	271268	598216	278252	362892
EPN1	2.47727e+06	1.53619e+06	2.37971e+06	2.61511e+06	208791	421443	187449	251314
ZNF573	113830	95894.5	157068	91521.7	8026.56	24520.5	11662.6	8207.96
NCS1	3.91771e+06	2.74525e+06	4.44498e+06	4.84403e+06	340144	747720	342826	450672
FOXJ2	856222	408521	793854	752708	61204.3	148948	59913.2	85906.3
HMGN2	1.00636e+07	4.27023e+06	1.20266e+07	1.5914e+07	773740	1.89746e+06	889958	1.21437e+06
ZNF318	631343	381030	570177	578552	47892.3	112617	47074.7	61707.8
CCSER2	291159	190275	270226	295415	23363.8	49922.2	24915.3	28648.9
MYL6B	1.40656e+06	828189	1.61078e+06	1.47125e+06	104278	234799	110152	164461
CADM4	4.64912e+06	2.98881e+06	4.21142e+06	4.2825e+06	317966	671203	340025	470824
ANP32E	9.75812e+06	6.00067e+06	1.04642e+07	1.07237e+07	781433	1.94216e+06	763162	1.14995e+06
MARCKS	2.68984e+06	1.00742e+06	2.1953e+06	2.04914e+06	132019	340062	154067	252008
GCSH	1.59836e+06	1.22812e+06	1.93674e+06	1.81717e+06	142583	308811	134419	184573
C5orf24	1.80688e+06	967187	1.40608e+06	1.55459e+06	115235	240483	120304	163380
NDEL1	459119	213575	506200	516563	39075.1	86073.8	33033.2	53487.4
KIAA1191	1.04603e+06	651783	1.17687e+06	1.16564e+06	82992.7	226230	86220	125943
CALM1	1.58271e+07	1.02175e+07	2.03608e+07	2.09949e+07	1.44533e+06	3.56137e+06	1.48808e+06	1.98381e+06
SLC39A10	1.18096e+06	801545	1.38052e+06	1.46893e+06	105001	217092	91518.9	140893
SMNDC1	3.56067e+06	1.84499e+06	3.55779e+06	3.43184e+06	258638	562299	267474	404090
PCDH1	906002	475886	709805	697410	53350.9	126143	54121.6	81241.4
DSC2;DSC3	2.83289e+06	1.62286e+06	5.26849e+06	4.85446e+06	419062	752792	257000	320481
GPALPP1	1.71127e+06	976867	1.68224e+06	1.6471e+06	124532	310781	133783	186822
FAM107B	1.60071e+06	991678	1.96164e+06	1.97784e+06	138062	350627	142819	200577
MAEL	517163	303319	542729	421147	36945.3	76574.6	26188	53654.9
BICD1;BICD2	2.88673e+06	2.06137e+06	3.72088e+06	3.98657e+06	273752	554612	280357	358546
TCEA1;TCEA2	2.71952e+07	1.58697e+07	2.74525e+07	2.86408e+07	1.65767e+06	5.02097e+06	2.22834e+06	3.05706e+06
SUMO3	1.48241e+06	850970	2.26139e+06	1.96393e+06	103241	237030	136833	196509
HMGB2;HMGB3	5.67681e+06	2.90044e+06	4.96173e+06	4.59893e+06	360430	564799	314184	950959
EIF4EBP2	1.13531e+06	603854	864936	1.0006e+06	59170.1	158253	69406.9	111315
DSC2	1.10775e+06	719163	1.2436e+06	1.33891e+06	107315	231398	95977.4	120682
TSC22D2	1.00076e+06	563723	1.12765e+06	1.11854e+06	83132.3	204951	69436.9	122739
ENKD1	540101	311144	447662	480484	52075.5	25454.8	38114.3	57670.5
MXRA7	1.18552e+06	671852	1.304e+06	1.39249e+06	99686.9	264078	105157	136972
KLF12;KLF3	544670	193284	1.03576e+06	608438	80879.2	130113	31313.9	24919.1
UBQLN1;UBQLN2	8.36509e+06	4.52961e+06	6.44894e+06	5.78141e+06	457140	991531	494992	695261
TNFRSF18	627177	524694	902925	718467	49971.3	113782	57733.7	73728.4
KAZN	483685	317009	632044	659896	39162.8	104045	38940.3	69841.1
TJAP1	830263	420343	702326	737847	60972	147744	51980.8	79977.5
ENSA	4.2374e+06	2.17595e+06	3.94435e+06	3.40374e+06	272591	600840	263789	448235
RBBP8NL	400477	275267	349271	391401	29723.5	56442.8	34696.7	38048.7
BAZ2B	233361	214133	210515	193294	19320.5	15972.5	29360.2	22471
VGLL4	958094	502439	661758	668484	55240.4	124963	39477	75833.6
VAMP2	989231	636742	1.15207e+06	953274	94365.6	177357	87346.1	97308.4
NFYA	1.23418e+06	644239	1.28177e+06	1.25723e+06	68913.7	227444	91906.1	154157
EEA1	1.74483e+06	979228	1.86733e+06	1.94059e+06	146671	351709	151285	206441
STMN1	1.07134e+07	6.54932e+06	1.23594e+07	1.35253e+07	887164	1.94304e+06	968731	1.31713e+06
ADIRF	1.17947e+07	5.61042e+06	1.03368e+07	9.64223e+06	724000	1.48749e+06	855426	1.12423e+06
KRT17;KRT19	6.28473e+07	3.6153e+07	6.15319e+07	5.4507e+07	4.69606e+06	1.04768e+07	4.55451e+06	6.80922e+06
FGFR1OP2	960319	589239	1.09912e+06	1.07357e+06	75158.1	189525	81869.6	120098
JAKMIP3	2.05182e+06	1.73142e+06	2.1966e+06	2.75331e+06	234203	195690	226593	61699.2
CD40	1.93583e+06	1.13324e+06	2.19084e+06	2.03676e+06	132878	286163	173173	221740
PLIN3	1.65974e+07	9.29465e+06	1.86787e+07	1.74397e+07	1.39322e+06	3.35521e+06	1.32943e+06	1.99147e+06
TPM3;TPM4	2.68664e+07	1.41911e+07	2.31489e+07	2.63405e+07	2.1873e+06	5.39403e+06	1.94557e+06	2.74098e+06
GNG10	4.43762e+06	2.36514e+06	3.08255e+06	3.00044e+06	261220	562094	266171	339602
E2F4;E2F5	1.4456e+06	929657	1.251e+06	1.3534e+06	89927	235599	50561	169775
HSBP1	5.46938e+06	2.86238e+06	5.19963e+06	5.65155e+06	461844	864973	386004	603299
HMGA1	1.83341e+07	8.19572e+06	1.47878e+07	1.67829e+07	1.29213e+06	2.96796e+06	1.20742e+06	1.86251e+06
TSC22D1	1.12562e+06	599192	1.08981e+06	1.08885e+06	95872.5	171617	83892.2	122532
IL10RB	754731	450798	756593	706571	60639.3	116192	61932.4	84588.9
KLC3	2.2751e+06	1.47835e+06	2.44533e+06	2.43144e+06	194739	442107	181927	277468
PACSIN1	1.07969e+06	567157	915854	967577	82000.7	179778	81614.1	106998
TAF15	6.05109e+06	2.81196e+06	4.73834e+06	4.71187e+06	357309	740369	339467	591501
MICB	1.64924e+06	1.14529e+06	1.60866e+06	1.76814e+06	114559	307351	131978	195842
PPL	1.94466e+06	1.13493e+06	2.04546e+06	2.01438e+06	178734	413824	159538	219851
ERICH1	825289	436518	812142	784236	74582.2	169565	64711.1	86367
ABI2	2.07744e+06	1.28056e+06	1.86377e+06	1.70969e+06	147441	318269	134191	212957
SNAP23	2.65582e+06	1.44779e+06	2.66244e+06	2.33687e+06	186841	455071	217271	286560
GNG4	1.21366e+06	834066	1.31556e+06	1.28488e+06	115313	202593	103423	136965
CD2BP2	3.7762e+06	2.23563e+06	3.72979e+06	3.77005e+06	304236	654592	299433	454406
HMGB2	2.3402e+07	1.28632e+07	2.17595e+07	2.23504e+07	1.59307e+06	3.5187e+06	1.58073e+06	2.87193e+06
DBNDD1	2.31565e+06	1.46254e+06	2.21073e+06	2.32226e+06	222688	520366	200483	236680
DCBLD2	1.58459e+06	954143	1.43311e+06	1.21109e+06	110087	173848	113737	154914
ARGLU1	3.10219e+06	1.63267e+06	3.32287e+06	3.28277e+06	301795	520482	293684	347109
UBQLN4	2.54305e+06	1.7871e+06	2.82577e+06	2.71772e+06	217258	447327	223310	312567
NHSL1	587824	386454	594124	586637	46677.1	103342	54838.7	64971
ATN1	1.34488e+06	812333	1.27352e+06	1.36696e+06	107525	231869	110668	156727
KITLG	2.57007e+06	1.64065e+06	2.62449e+06	2.95234e+06	231014	535986	247534	283021
RILPL1;RILPL2	4.911e+06	3.37768e+06	3.67067e+06	5.42037e+06	338968	1.10678e+06	275095	538347
NUCB2	2.93843e+06	1.75453e+06	3.32936e+06	3.35019e+06	255798	580369	272268	368543
SPAG7	2.04274e+06	1.166e+06	2.15424e+06	1.98267e+06	150045	327847	170624	240948
BNIP3	951037	501550	1.03527e+06	1.00294e+06	75958.3	257427	83475.2	116423
CHCHD5	1.25601e+06	715944	797633	879084	65433.1	157450	76690.3	94933.3
ZNRF1	1.36406e+06	848460	1.41178e+06	1.23043e+06	114860	269819	103429	150869
PAIP2B	663871	334334	710165	753201	65558.4	135127	59762.9	75265.2
RFXAP	404945	296824	439442	434328	17651.4	76122	33815	52211.3
PSAP	4.6025e+06	2.92073e+06	5.42872e+06	5.59168e+06	429580	1.00587e+06	448748	582568
REPS2	552115	318472	514855	482256	47364.8	100391	34616.3	55319.5
NBL1	1.35869e+06	977510	1.91351e+06	2.04139e+06	143609	356266	147772	189645
CHCHD2	3.54887e+06	1.80274e+06	2.95116e+06	3.27909e+06	269942	644182	209107	373133
ING1	941349	604267	1.14581e+06	1.58198e+06	68570.8	206091	87197.2	128835
CWC15	1.98869e+06	1.05224e+06	2.26304e+06	2.09722e+06	172757	454374	165631	250324
PPP1R14B	2.35259e+06	1.21653e+06	1.84984e+06	1.89798e+06	151959	353978	144129	236154
CAST	4.3458e+06	2.24036e+06	3.8105e+06	4.14218e+06	323665	781450	330740	494650
HMGB3	5.68539e+06	3.3569e+06	4.54302e+06	4.43102e+06	359272	698644	359193	572160
LBHD1	441798	301032	383044	337156	26124.3	47615.3	27140.8	47822.9
GATC	3.06284e+06	2.16614e+06	3.5043e+06	3.46169e+06	288247	611825	314542	362858
GTF2F1	2.96462e+06	1.65194e+06	2.72583e+06	2.78297e+06	221413	484815	220915	351352
TCEA1	5.06331e+06	3.01688e+06	5.51919e+06	5.51078e+06	429656	1.03234e+06	456557	644665
TMSB10	2.26856e+06	1.08046e+06	1.91455e+06	1.9307e+06	183862	330439	134870	217575
PJA1	279384	140463	312875	268074	22433.9	52433.4	16018.7	34731.1
CENPK	787334	566379	819924	797385	77616.3	143166	46159	87899.9
TPR	3.71693e+06	2.2705e+06	3.91985e+06	3.72752e+06	322602	756406	318678	455100
MAFF	1.09409e+06	537998	1.32211e+06	1.41295e+06	107904	282998	93876.1	144700
ERICH5	1.02237e+06	553339	996240	933474	82552.1	184295	87122.7	114634
EFNB1;EFNB2	3.37278e+06	2.03775e+06	2.91427e+06	1.95455e+06	262384	632021	256203	246243
C15orf52	258009	121188	202124	230577	16870.8	41868	12444.6	28468.9
CFAP74	527788	334663	504884	658438	36378.2	93867.4	16524.1	71980
ZNF185	1.4906e+06	783799	1.38624e+06	1.34944e+06	115227	260681	111782	171885
TPD52	1.12337e+07	6.21051e+06	1.06918e+07	1.10571e+07	928350	2.16237e+06	965263	1.31746e+06
NOL4L	420544	263363	436224	512251	51587.7	92005.2	38347.5	36892.8
HMGN5	1.5552e+06	883706	1.45793e+06	1.55368e+06	134367	311191	131706	182450
BNIP3L	844846	426720	745726	608461	56084.8	144807	59306.1	83219.7
CLIP2	994846	664741	995810	939613	86778.2	192102	72476.2	116848
RILPL1	1.03663e+06	652446	1.17977e+06	1.18864e+06	96603.4	214212	88206	136762
HEBP2	3.72869e+06	2.04989e+06	3.73103e+06	3.98633e+06	341207	715595	325373	444435
TPM4	7.50269e+06	3.78628e+06	8.5494e+06	7.98098e+06	625272	1.44954e+06	648827	982275
FAM64A	561039	317559	685166	693667	57446.2	124590	45273.4	73865.2
MZT2A	1.23998e+06	731314	1.07536e+06	848963	71952	222083	92624.7	110225
E2F4	2.21122e+06	1.54456e+06	2.25599e+06	2.35752e+06	170413	400435	205577	265635
SCHIP1	197427	78411.4	303331	321627	32950.9	43152.9	19920.5	17253.2
CCDC86	3.20473e+06	1.50487e+06	2.75206e+06	2.55846e+06	217429	464288	215237	343977
RNASET2	1.37175e+06	976512	1.43468e+06	1.44668e+06	139385	299502	131682	158399
NOL3	6.94355e+06	3.78576e+06	6.13084e+06	5.94218e+06	538476	1.09545e+06	526679	744983
FAM122B	981053	585784	1.05267e+06	1.10959e+06	92107.1	222936	95317	121062
PALM	962413	616314	1.05783e+06	1.05593e+06	83354.7	188885	99862.5	114894
GOLGB1	1.21322e+06	804153	1.1997e+06	1.18321e+06	110953	262695	112781	140826
KTN1	2.24277e+06	1.29437e+06	2.47907e+06	2.51005e+06	208095	477594	210177	292503
SGTB	2.52398e+06	1.55699e+06	2.76773e+06	2.7759e+06	249429	506789	239264	314028
CCDC12	2.42473e+06	1.1617e+06	2.08973e+06	2.21657e+06	194409	448094	195863	262997
HLA-C	966665	661101	875821	776626	53479.6	198455	98932.4	77174.7
TPM2;TPM3;TPM4	6.26251e+07	3.64987e+07	7.59945e+07	5.1276e+07	4.36782e+06	9.63057e+06	4.48351e+06	7.66323e+06
MTL5	373223	239143	245815	524399	13836.4	51818.3	23552.5	42472
PODXL	2.52577e+06	1.5252e+06	2.5903e+06	2.59079e+06	222252	480381	209964	323730
CEP170;CEP170P1	1.22285e+06	762216	1.14059e+06	1.15593e+06	91890.1	215898	88048.2	153342
FSTL1	319183	143514	321293	273583	12777.3	60588.5	37028	26291.7
GRIPAP1	1.10022e+06	668258	1.14299e+06	1.16682e+06	96269.2	241686	101477	138395
CEP128	510829	313711	641087	626783	43632.9	112875	51013.6	70681.3
ANP32A	1.68513e+07	9.40172e+06	1.73837e+07	1.66322e+07	1.36377e+06	3.00923e+06	1.40471e+06	2.17823e+06
HMGN1	1.43838e+07	5.11127e+06	9.40173e+06	1.07764e+07	561605	1.62664e+06	758797	1.40099e+06
IKBKG	1.7009e+06	994167	1.77908e+06	1.78629e+06	152617	318372	153620	218914
TACC1	1.19922e+06	698504	1.10707e+06	1.09109e+06	97580.9	209769	104471	130966
FLRT2	660389	584906	1.2607e+06	1.00466e+06	81153.2	219659	97570.6	53010.6
DR1	3.22093e+06	1.86177e+06	4.46393e+06	3.73231e+06	311934	743889	364056	383066
TFPI	620332	331192	463794	378374	46277.4	44227.8	31778.2	72255.7
NUP62	7.83948e+06	4.88965e+06	8.39022e+06	8.34741e+06	718015	1.58583e+06	711953	1.02221e+06
DBI	1.28551e+07	9.05846e+06	1.60136e+07	1.62124e+07	1.17714e+06	2.66356e+06	1.16653e+06	1.92681e+06
BDP1	254859	132443	209069	213931	9421.1	29101.6	23378.7	22118.4
MANF	7.99021e+06	4.92586e+06	9.34425e+06	9.66537e+06	761465	1.61199e+06	781953	1.08693e+06
ODF2	580121	324053	532978	580408	47958.5	116802	55156.5	64872.5
RYBP	805769	519665	936379	843796	69073.4	185030	65547.4	108847
NGFR	1.71295e+06	1.02565e+06	1.49802e+06	1.70563e+06	140028	358089	133662	205540
TIPIN	640456	374957	645172	642947	67148.8	113465	62708.5	71447.1
FOXO3	970299	521598	821745	793955	73262.3	157462	60287.3	101224
IK	3.04297e+06	1.76277e+06	3.26908e+06	3.41319e+06	271557	624443	264289	411308
CDC26	2.03425e+06	1.24469e+06	1.91542e+06	1.78492e+06	159223	322967	174577	225786
HABP4	2.00007e+06	1.1813e+06	1.80844e+06	2.01125e+06	176237	333308	162534	236000
ADM	354371	130019	420267	493712	54838.2	91737.2	26541.1	29061.9
TNIP1	842943	509260	808363	835192	71426	156411	73374.2	104652
IRF1;IRF2	1.0979e+06	815507	1.21121e+06	1.16745e+06	112697	269479	129692	116011
SP100	1.35298e+06	717137	1.20794e+06	1.39897e+06	111024	282274	118577	159344
CETN2	2.47006e+06	1.37267e+06	2.82962e+06	2.51674e+06	224207	448198	226481	315492
PAG1	519919	309944	587512	542690	41294.3	114896	44480.5	71083.7
PDCD5	7.18355e+06	4.30812e+06	7.45632e+06	7.47998e+06	569443	1.27155e+06	647021	947332
CTTN	6.01121e+06	3.43598e+06	6.41945e+06	6.15123e+06	492587	1.15546e+06	549314	775483
TPD52L1	1.46968e+06	949313	1.61489e+06	1.50162e+06	123988	269742	138873	185059
EPN2	1.18794e+06	655377	981555	1.00116e+06	98006	208543	86123.6	118156
DEAF1	401104	233781	337557	354445	36637.7	78039.2	31752.2	38829.4
PLAUR	2.81661e+06	1.53853e+06	2.41291e+06	2.51612e+06	244533	532947	229192	293098
FDX1	2.69937e+06	1.58268e+06	2.84334e+06	2.88419e+06	254073	580822	265937	338872
TMA16	3.87046e+06	2.53544e+06	4.11559e+06	4.31519e+06	370970	821446	339324	500532
AMOTL1	425565	283211	428636	417884	42014.1	79363.9	45555	46504.2
ARL14EPL	258745	120335	229999	260771	30227.4	15522.3	29002.3	24371.5
MZT2A;MZT2B	1.50916e+06	1.06631e+06	1.98147e+06	1.96442e+06	167913	447863	74784.3	211567
APLP2;APP	2.56764e+06	1.40385e+06	2.69966e+06	2.80729e+06	243531	475949	230951	332812
CTAGE1;CTAGE5	1.27977e+06	696295	1.43863e+06	1.33145e+06	121999	267765	131287	154565
PDYN	3.68185e+06	2.13976e+06	3.03682e+06	3.52262e+06	330934	627775	307941	387809
NCAM1	443619	268938	349305	319682	37051.1	76693.9	21509	36253.5
CENPBD1	507006	164760	1.72056e+06	1.84266e+06	148969	71284.2	95305.8	219048
JUND	1.64143e+06	1.06625e+06	2.19409e+06	2.13913e+06	196311	401634	184575	218281
HIST1H1A;HIST1H1C;HIST1H1E;HIST1H1T	5.45968e+07	2.05823e+07	3.97276e+07	4.55675e+07	3.34645e+06	7.8764e+06	2.3778e+06	6.00751e+06
CD44	3.70929e+06	2.1398e+06	3.77847e+06	3.75071e+06	334113	714120	319676	484214
TMOD3	6.03113e+06	4.00588e+06	6.40545e+06	6.18688e+06	557911	1.23057e+06	526452	783308
PDAP1	8.08276e+06	4.39949e+06	7.64586e+06	7.51824e+06	644705	1.37488e+06	652549	1.01237e+06
TPM1;TPM2;TPM3;TPM4	8.94313e+07	5.32435e+07	9.04428e+07	8.79865e+07	7.86165e+06	1.76088e+07	7.48053e+06	1.16375e+07
SARNP	7.86879e+06	4.16012e+06	6.57073e+06	6.66915e+06	553435	1.22635e+06	526798	902973
HLA-C	1.62714e+07	9.83407e+06	1.45821e+07	1.23283e+07	1.24272e+06	2.55163e+06	1.46038e+06	1.50251e+06
PTMA	4.2048e+07	9.6656e+06	2.57866e+07	2.43988e+07	1.79235e+06	3.80658e+06	2.15054e+06	3.37569e+06
ZC3H13	1.48855e+06	810567	1.46693e+06	1.49052e+06	124883	286265	132715	192782
BTF3L4	4.19563e+06	2.65335e+06	4.04184e+06	4.31462e+06	364655	805833	375744	531978
PACSIN3	1.98364e+06	1.30806e+06	2.11393e+06	2.1066e+06	190034	408968	194112	256692
RILPL2	639401	463198	636476	672325	53451.1	146134	61102	79591.1
TMPO	8.5048e+06	4.83983e+06	7.80552e+06	8.50344e+06	718787	1.63587e+06	663194	1.08134e+06
HIST1H1C;HIST1H1E;HIST1H1T	486765	503368	580579	942867	48433.3	71211.3	13191.5	113806
CHMP4B	3.25331e+06	1.75542e+06	3.8181e+06	3.30044e+06	307583	656893	311073	412470
C19orf43	1.76536e+06	855632	1.65762e+06	1.6693e+06	120770	247421	132684	234621
MCFD2	1.06364e+06	1.01915e+06	1.65674e+06	1.85124e+06	129172	290002	117850	171335
SF3B2	6.44185e+06	3.74649e+06	6.36089e+06	6.41036e+06	535045	1.2463e+06	544503	867949
MED9	2.08826e+06	1.19991e+06	1.86448e+06	2.13027e+06	179390	383059	192509	244799
SPA17	608191	315589	414971	514295	46333.3	92889.2	18024.2	56492.3
TMSB4X	1.35487e+06	560686	812511	992952	82438.1	161133	69748.1	117469
RTBDN	276919	176726	306785	279547	33261.7	60322.5	5430.65	28375.5
KLF3	546669	335645	509073	521475	48626.5	95915.9	58297.5	55984.4
MAPT	1.38917e+06	781045	1.45004e+06	1.4441e+06	115982	275736	120422	193774
JUNB	1.49295e+06	910362	1.51043e+06	1.68189e+06	140003	335327	128200	193577
CDKN1C	594072	458211	738872	834286	72933.1	202873	56605.9	75228.2
FGFR1OP	1.00035e+06	686874	944513	889036	80022.2	184784	88025.3	116289
SKP1	1.17152e+07	7.09001e+06	1.15182e+07	1.13074e+07	955987	2.15771e+06	961457	1.58483e+06
MARCKSL1	6.07047e+06	3.42224e+06	8.40024e+06	7.18491e+06	587907	1.39228e+06	610286	869477
MRPL12	1.30473e+07	6.42096e+06	1.31527e+07	1.25073e+07	1.16157e+06	2.26878e+06	989612	1.69124e+06
CLIC5;CLIC6	4.59578e+06	1.88699e+06	5.77388e+06	7.82221e+06	600476	480207	604523	557207
GGT7	375744	241239	339032	311457	28980.7	66789.7	34662.5	37988.8
SERBP1	1.24511e+07	7.57082e+06	1.37865e+07	1.24498e+07	1.00936e+06	2.30585e+06	1.02167e+06	1.76076e+06
SPTAN1	4.01543e+06	2.43391e+06	4.15192e+06	4.21215e+06	358444	825742	361113	551981
GTF3C6	2.61734e+06	1.44675e+06	2.18628e+06	2.22988e+06	203745	405503	196892	290016
RANGRF	2.51653e+06	1.84293e+06	3.18283e+06	3.40247e+06	274989	520544	260305	362520
CXADR	2.19274e+06	1.44659e+06	2.24985e+06	2.25975e+06	196595	456945	212539	284486
L1CAM	859556	586703	818856	801181	84204.2	160256	72339.3	97328.5
MBP	1.6116e+06	943468	1.67616e+06	1.59242e+06	136096	297879	137074	221993
UPF3A	412695	209114	190400	356992	28187.5	65564	33714.2	29761.6
BCL7B	669481	351865	590384	607741	46230.8	89651.7	48789.7	85608.3
LRRFIP1	2.91879e+06	1.60285e+06	3.08535e+06	2.84541e+06	249696	566162	258218	388471
C8orf58	234644	186933	307353	256673	14308.5	64201.3	34399.6	20726.5
PGRMC1	7.76221e+06	4.24497e+06	8.05275e+06	7.66103e+06	671695	1.49359e+06	672317	1.06051e+06
GTF2E2	2.06712e+06	1.26985e+06	2.191e+06	2.00584e+06	186108	395544	171569	272154
AVEN	1.11126e+06	643525	1.18725e+06	1.19681e+06	106052	225346	114133	145012
HLA-A	212360	92293.2	110825	105629	10872.6	55819.3	10835.7	13540.6
AHNAK;AHNAK2	5.41046e+06	3.65514e+06	6.18716e+06	4.35655e+06	317978	1.15746e+06	426226	676614
CTAGE5	1.48507e+06	881999	1.40725e+06	1.3687e+06	119022	279423	126397	187190
RBBP8	292802	161489	290700	265609	18401	51845.9	23337.9	39509.6
ALCAM	3.58019e+06	2.56989e+06	3.44808e+06	3.43109e+06	314387	719855	305848	464045
WASF2	3.27503e+06	1.84658e+06	3.29513e+06	3.32247e+06	337336	787317	335349	406248
SART1	2.85297e+06	1.72688e+06	3.1418e+06	3.20012e+06	274154	633635	274226	404255
FKBP3	1.02938e+07	7.03928e+06	1.30325e+07	1.27364e+07	1.12832e+06	2.39125e+06	1.07191e+06	1.48489e+06
KHSRP	9.15252e+06	5.14237e+06	8.53449e+06	8.18785e+06	690429	1.55053e+06	732307	1.16732e+06
SH3KBP1	1.92252e+06	1.21243e+06	2.04915e+06	2.00408e+06	195135	426687	193864	251255
ITGB1	1.05129e+07	5.97274e+06	9.62314e+06	9.49933e+06	881149	1.97676e+06	900409	1.27988e+06
PPP1R9B	1.9183e+06	1.08626e+06	1.87137e+06	1.91109e+06	165413	385518	168699	262575
CEACAM1	2.65549e+06	652232	846868	631753	48097.8	178366	18510.4	122851
RSRC1	1.90475e+06	1.04199e+06	1.60242e+06	1.68043e+06	174563	380838	182164	192292
KIAA1522	1.19443e+06	648063	916443	977840	86757.9	192637	80836	129386
VAMP4	1.24772e+06	666532	1.22095e+06	901723	111111	282148	106644	131135
PTPRJ	222797	188692	266185	279396	22452.3	36796.6	29877.7	25944.1
SHISA4	752861	722597	764767	782881	112561	117532	60741.6	54967.4
SPRY1	309614	170255	255607	180931	32846.7	84542.7	17016.6	14780.9
KRT16;KRT19	1.25678e+07	9.3448e+06	2.36971e+07	1.93931e+07	1.71404e+06	3.97642e+06	1.75159e+06	1.90122e+06
PSIP1	3.75442e+06	2.39202e+06	3.85761e+06	3.77702e+06	343133	772367	354477	506516
RCN1	1.4004e+07	8.55166e+06	1.71107e+07	1.78709e+07	1.51053e+06	3.33312e+06	1.49125e+06	2.04997e+06
NSMCE2	1.25188e+06	776336	1.39197e+06	1.35496e+06	117558	249126	126807	171596
MRRF	3.93566e+06	2.30267e+06	4.46159e+06	4.01542e+06	398766	874943	384192	511450
CCS	2.51237e+06	1.67465e+06	2.50964e+06	2.55704e+06	257218	593977	253139	318005
RAB11FIP4	444450	241926	418673	437219	27434.6	76698.2	37907.3	60208.4
CEP170	1.0667e+06	688515	1.1358e+06	1.15331e+06	107435	237733	97200.9	145252
GPATCH1	847685	508116	815473	841166	81881.3	188996	70804.6	108402
MED4	1.84232e+06	1.06557e+06	1.80792e+06	1.8612e+06	185132	384150	178231	234718
ADGRE2;CD97	4.64242e+06	2.94474e+06	4.12176e+06	4.00477e+06	370766	848432	358555	565008
HMGB1;HMGB1P1;SP100	4.32082e+07	2.55899e+07	4.33871e+07	3.56934e+07	2.92135e+06	6.14446e+06	2.94597e+06	6.18019e+06
PVR	1.0296e+06	679865	1.22668e+06	1.22678e+06	104253	220159	112430	147783
ALYREF	1.41224e+07	7.3408e+06	1.24672e+07	1.281e+07	1.1404e+06	2.67343e+06	1.14933e+06	1.76832e+06
FOXJ3	1.29953e+06	843035	1.25953e+06	1.26078e+06	124981	275929	118896	165949
IFNGR1	361844	299240	401881	383221	31738.6	84702.1	36691.7	49346.7
SCAF11	1.59209e+06	823803	1.4494e+06	1.48961e+06	128578	324977	132182	207348
FAM117A	659314	393100	677844	685473	38140.8	115304	63371.5	91135.5
STX10;STX6	772009	244614	399531	482795	52344.6	16271.1	49688.8	95873.4
TMPO	9.61283e+06	5.15259e+06	8.48588e+06	8.30512e+06	784917	1.64525e+06	730043	1.15919e+06
AHNAK;NRIP1	2.61261e+07	1.60048e+07	2.57705e+07	3.18429e+07	3.04357e+06	7.68769e+06	2.85689e+06	2.96558e+06
CD59	1.77425e+07	1.06923e+07	1.72816e+07	1.78608e+07	1.5982e+06	3.33082e+06	1.70441e+06	2.3511e+06
MPHOSPH10	2.49368e+06	1.54755e+06	2.66355e+06	2.67942e+06	245725	535484	236736	351691
NASP	3.7547e+06	2.1751e+06	3.8163e+06	3.98047e+06	328438	803557	354512	522850
MED26	783072	428849	682661	704652	65020	133239	63631.3	95833.7
MED10	1.65029e+06	1.08485e+06	1.85199e+06	1.84368e+06	176923	372497	178185	227216
ACIN1	3.3112e+06	1.97758e+06	3.32454e+06	3.29738e+06	300465	706083	294079	466425
RYDEN	605295	418795	700353	734571	72904.1	126143	35118.4	78613.3
HLA-A;HLA-B	5.58399e+06	3.57574e+06	4.4052e+06	5.57318e+06	117932	1.05557e+06	516476	643163
LAD1	2.60732e+06	1.40464e+06	2.34613e+06	2.15541e+06	206969	458938	203371	316458
LRRFIP2	1.00558e+06	587977	1.14351e+06	1.07051e+06	88040.1	214907	100491	141153
CD99	2.31671e+06	1.19626e+06	1.72962e+06	1.77359e+06	130331	399180	160830	247019
LENG1	1.04768e+06	551212	1.03765e+06	982722	74310.5	198860	90346.9	144917
C12orf43	1.32934e+06	731990	1.31973e+06	1.30223e+06	118574	276767	122468	182964
F3	544152	332405	552354	634655	57214.9	112280	36743	70546.3
NDUFAF2	4.23559e+06	2.79733e+06	4.88579e+06	4.95861e+06	411868	954152	435254	628130
UBQLN1	7.15384e+06	5.59185e+06	7.21427e+06	7.87841e+06	571576	1.28901e+06	670630	1.00454e+06
CEBPB	855361	489358	867566	773116	71637.2	160683	57002.1	118407
PKIG	923669	474748	604723	843478	51632.4	86900.6	82231	100171
CD2AP	3.63479e+06	2.25982e+06	3.46314e+06	3.60692e+06	341013	724141	324053	485204
MAPK1IP1L	206315	107604	161611	173192	21172.8	17962.3	25602.3	17416.8
ISCA2	2.70436e+06	1.7677e+06	2.90271e+06	2.99887e+06	300322	642345	276801	356280
HLA-B	964630	1.9614e+06	1.88612e+06	1.00338e+06	155724	214424	109709	182756
NECTIN3	1.45032e+06	868711	1.28102e+06	1.23165e+06	112040	255245	123881	170493
NKAP	988429	540290	684965	734394	66761.7	157489	64601	99548.4
PEX19	1.6109e+06	1.02078e+06	1.88237e+06	1.94551e+06	170306	412671	182775	226871
MTFR1	594363	435845	611716	581106	56078.1	96440	51252.7	81796.5
PAWR	1.55334e+06	825124	1.39608e+06	1.50394e+06	143526	307156	133171	196667
PRKCSH	1.08756e+07	5.96436e+06	1.07786e+07	1.1421e+07	999202	2.28127e+06	1.04792e+06	1.49647e+06
MFAP1	2.30465e+06	1.30093e+06	2.18935e+06	2.26769e+06	192744	448218	213250	310684
NFYB	2.36991e+06	1.40543e+06	2.44016e+06	2.19949e+06	213769	473684	198825	323522
RLTPR	1.51695e+06	849614	1.37926e+06	1.39907e+06	118487	284026	120206	206485
RNF111	210608	106858	237030	311931	27194	25557	22726.4	27355.9
FAM192A	1.56584e+06	823044	1.31284e+06	1.3645e+06	106660	247440	125002	190514
EWSR1	8.94326e+06	5.06304e+06	8.00372e+06	8.47393e+06	727618	1.58882e+06	713856	1.2152e+06
EBAG9	1.50473e+06	898001	1.47041e+06	1.40926e+06	138195	345159	155471	184164
TAF7	1.10653e+06	639344	1.15866e+06	1.21887e+06	103895	242937	109954	157528
POLR2M	887737	513413	982367	1.01081e+06	81155.4	216339	98298.3	122849
BAD	2.28292e+06	957109	1.91288e+06	1.74888e+06	177542	382277	180781	252261
CDH1;CDH3	3.73487e+06	1.85895e+06	2.83946e+06	2.83017e+06	305647	644943	262712	364896
CTF1	192586	157706	182159	117040	17014.6	46819.1	23183.7	12408.4
NUCB1	3.02407e+06	1.87101e+06	3.76125e+06	3.90555e+06	311463	629150	330037	472698
TAF1D	590878	344416	607197	563750	50696.6	116750	64459.9	72161.5
ZCCHC9	760415	502693	648060	690868	62937.4	145794	64472	94202
PPP1R12C	970059	532839	908098	935165	87636.4	204850	85424.8	130893
POLE4	1.81403e+06	961445	1.76804e+06	1.85507e+06	210440	440669	159692	214399
BAG4	1.59311e+06	829996	1.4321e+06	1.36789e+06	122731	298708	136323	195924
CCDC50	1.58027e+06	980094	1.60528e+06	1.63382e+06	154670	296101	163266	214734
PPDPF	1.4063e+06	732565	687489	658090	54101.3	149838	58865.2	109703
GLRX	6.55467e+06	4.58509e+06	6.42999e+06	6.24987e+06	655241	1.11354e+06	521721	850128
COX17	4.83063e+06	2.77648e+06	4.98372e+06	4.9065e+06	514764	1.16933e+06	475481	642683
RNF169	690134	397610	582567	589856	61850.1	140621	65746.1	73651.9
PPP1R11	1.19635e+06	545751	1.03869e+06	1.09363e+06	104549	217680	99218.5	149097
STAM	2.60235e+06	1.68072e+06	2.85812e+06	2.91578e+06	283817	648066	276772	365989
GPBP1	473846	257386	417951	380738	37608.2	83858.5	37636.1	57427.4
LIN52	555179	469972	732977	801424	66369.6	124701	69485.4	83896.3
TRIQK	2.16587e+06	1.15191e+06	1.84005e+06	1.88076e+06	203061	358136	164646	239987
TNFRSF21	381596	251520	435694	484171	45619	104581	36887.2	51785.3
MNT	489188	437287	748792	807321	73810.3	170966	46633.1	73744
CCDC85C	1.29594e+06	871793	1.35719e+06	1.40006e+06	115686	260326	128973	187383
TNKS1BP1	1.83047e+06	972447	1.6702e+06	1.66924e+06	153246	352362	159706	239467
NDE1;NDEL1	1.25096e+06	875781	1.61677e+06	1.71089e+06	145488	333216	150016	192860
BCL10	1.62842e+06	967253	1.71012e+06	1.78682e+06	150011	362379	165937	233472
CNPY2	7.83042e+06	4.65829e+06	8.531e+06	9.23172e+06	806951	1.68795e+06	804011	1.15165e+06
MAP4	3.63672e+06	2.14864e+06	3.98003e+06	4.01489e+06	389573	782808	417067	495026
CREB1	2.3141e+06	1.34396e+06	2.2523e+06	2.24316e+06	218306	526419	237825	300600
C9orf16	768971	626241	1.14953e+06	1.26156e+06	56020.2	175431	119396	110403
HMGB1;HMGB1P1	2.66048e+07	1.69139e+07	2.49401e+07	2.62816e+07	1.95492e+06	4.72696e+06	2.31133e+06	3.82509e+06
DCTN2	1.03851e+07	6.80642e+06	1.18181e+07	1.1854e+07	1.0603e+06	2.4316e+06	1.10405e+06	1.55771e+06
MDM4	811609	652113	939317	931362	86461.3	197693	88068.9	121033
PPP1R2	2.43615e+06	1.62602e+06	3.07598e+06	3.13157e+06	234929	566743	268569	393035
GOLGA2	1.37389e+06	832809	1.31913e+06	1.29874e+06	132593	271811	123702	181771
IKZF5	345610	243893	418577	409517	42077.1	81161.6	38358.7	48656
SIX4	983293	602581	1.00391e+06	1.07105e+06	111861	221059	99305.8	127189
DNAH17	488082	156493	42575.9	655808	42180.7	49834.3	3664.03	35407.7
MED21	1.39317e+06	858909	1.7118e+06	1.65719e+06	135232	240752	136588	230651
SNAP29	2.23684e+06	1.2855e+06	2.42709e+06	2.41448e+06	218827	464720	217479	341289
PEX14	3.04425e+06	1.89637e+06	3.59337e+06	3.36205e+06	295467	686140	333677	439250
H1FX	1.99061e+06	1.27104e+06	2.54959e+06	2.4417e+06	264189	432623	244425	270967
TERF2IP	3.13151e+06	1.81977e+06	3.06545e+06	3.10304e+06	275285	654739	292079	452802
BET1L	1.82874e+06	1.01594e+06	1.68961e+06	1.70548e+06	170322	362378	159833	239867
CHCHD6	1.64521e+06	944361	1.35369e+06	1.41213e+06	135827	265542	114828	198706
PFDN4	3.15027e+06	1.9575e+06	3.83221e+06	4.14788e+06	369789	776684	341977	475246
FAM89A	760387	391520	702657	656381	87356.7	158797	64568	77177.9
ARPP19	8.0361e+06	5.00821e+06	7.6187e+06	7.38424e+06	620644	1.50388e+06	688848	1.12805e+06
PKNOX1	494180	270036	497911	454186	52929.1	102475	49086.6	61936.4
SH3GL1	4.16603e+06	2.38036e+06	4.7722e+06	4.68686e+06	465566	1.00884e+06	465609	607312
LAMC1	996716	683310	955326	911426	97245.4	207124	105546	120869
SCOC	1.93543e+06	1.71529e+06	1.8828e+06	594767	117042	288113	613943	148404
UBL4A	3.55364e+06	2.30643e+06	4.45051e+06	4.25645e+06	340436	878686	393870	553840
TMSB10;TMSB4X	1.37063e+08	6.66652e+07	1.67828e+08	1.75432e+08	1.68813e+07	2.87167e+07	1.67665e+07	2.01268e+07
USF1	1.49961e+06	913235	1.87538e+06	1.95816e+06	152245	404633	187783	222033
TOX2	725178	451462	587823	591992	48926.9	163026	42486.5	94358.9
ATP5J	1.41017e+07	8.44973e+06	1.60681e+07	1.64458e+07	1.26046e+06	3.28404e+06	1.48751e+06	2.18065e+06
PPP1R12A	2.06024e+06	1.18483e+06	2.06379e+06	2.04506e+06	192619	441911	193208	306163
IFT43	338577	223996	414638	397356	44053.2	114922	33143.7	45531.4
TTC1	3.47669e+06	2.02e+06	3.57093e+06	3.59922e+06	317506	678654	347925	511013
FEZ2	851181	602352	729617	814087	77997.1	173216	70384.7	110224
BCAM	900711	598982	793842	760764	82230.5	195451	81069	107350
ERBB3	118192	79026.4	152238	235106	1241.46	20690.6	15322.7	17663.8
DDRGK1	2.60729e+06	1.53854e+06	2.84356e+06	3.3161e+06	217606	558539	260040	405283
MMTAG2	1.40538e+06	846911	1.45796e+06	1.39528e+06	143615	319999	145173	196725
MTFR1L	1.99734e+06	1.14517e+06	1.81031e+06	1.72518e+06	194928	436768	176869	237500
CAAP1	995778	620098	1.29319e+06	1.18777e+06	112513	261491	113784	153640
TADA3	1.21385e+06	780654	1.23429e+06	1.31844e+06	121819	309495	123720	176207
UQCRH	1.43335e+07	8.03401e+06	1.67865e+07	1.59472e+07	1.4053e+06	3.5102e+06	1.48231e+06	2.22783e+06
CLINT1	5.83404e+06	3.98198e+06	6.75238e+06	6.70031e+06	605430	1.30395e+06	609344	926774
PRKCDBP	2.79801e+06	1.75882e+06	2.59148e+06	2.66869e+06	266468	547960	268546	376164
BBX	845107	556759	830935	785099	84958.5	188726	82211.4	113235
LRPAP1	5.57961e+06	3.58817e+06	6.1265e+06	6.44798e+06	532101	1.19723e+06	580005	856587
SLC9A3R1	5.9505e+06	3.48333e+06	5.99659e+06	6.38114e+06	608866	1.29046e+06	584098	858029
BUD13	1.62598e+06	1.00341e+06	2.0637e+06	1.93332e+06	167107	377597	179270	258197
NDUFA7	5.35732e+06	3.51624e+06	6.31387e+06	6.0217e+06	541400	1.31e+06	555859	843043
CD58	1.13709e+06	870068	1.2557e+06	1.35666e+06	123591	264702	135532	158632
ZFP90	330408	214941	230355	251206	22202.3	72779.3	20495.3	37059.2
MSRB3	570100	412586	704390	745745	57931	157941	66477	90716.6
STC2	229357	192745	372248	340020	19556.9	54511	41419.6	28822.4
TAF10	1.53985e+06	897903	1.49228e+06	1.47913e+06	150025	301938	135667	216591
TSC22D1;TSC22D2	2.88613e+06	2.23577e+06	3.27606e+06	3.39247e+06	305620	642421	310481	450207
ZFP37	185998	119059	194063	202201	23849.1	23093.8	30882	15368.2
PQBP1	3.67531e+06	1.94364e+06	3.07499e+06	3.04058e+06	247165	663694	284890	470544
NAGPA	1.07193e+06	632556	944158	971493	74264.3	192510	94667	141969
BCLAF1	4.16319e+06	2.30061e+06	4.01483e+06	3.96114e+06	366537	845660	380702	606872
GEMIN2	1.46899e+06	901560	1.69085e+06	1.6336e+06	131744	313055	156347	228005
PYM1	3.19274e+06	1.686e+06	2.72024e+06	3.01617e+06	282589	724527	254879	428230
EMD	6.58234e+06	3.77046e+06	5.57468e+06	5.42602e+06	545536	1.10451e+06	537445	818644
MT1E;MT1X;MT2A	5.91346e+06	9.63183e+06	1.66924e+07	1.20375e+07	1.65762e+06	2.42107e+06	1.03378e+06	661798
PFDN2	9.78684e+06	6.30025e+06	1.24768e+07	1.2068e+07	1.03119e+06	2.48759e+06	1.11037e+06	1.60432e+06
PPP1R35	860333	397125	551163	798422	61387.1	152436	69085.3	98691.6
MYL1;MYL3	1.05846e+08	5.4546e+07	1.09784e+08	1.06377e+08	1.0349e+07	2.39738e+07	1.13255e+07	1.50669e+07
CEP162	166296	79127.8	170690	127771	21966.5	32006.3	11347.7	14649.8
SDC4	545241	241464	728378	666613	63597.8	158038	56901.2	87438.1
LGALS1	2.0439e+07	1.29372e+07	2.12089e+07	2.15922e+07	2.10215e+06	4.48152e+06	1.87249e+06	3.0932e+06
AFTPH	878351	538959	872153	885779	93403.8	195203	88307.6	124987
LUC7L2	5.19446e+06	3.15023e+06	5.80533e+06	6.04882e+06	541125	1.09068e+06	541589	833399
CASC4	1.48199e+06	981727	1.33382e+06	1.33231e+06	131425	269560	128887	202068
AKNA	249660	120837	241586	215339	28521.7	61632	18939.6	28635.8
PPP1R12A;PPP1R12B	4.47658e+06	2.74602e+06	4.88709e+06	4.43512e+06	407237	970795	475181	640051
AP1AR	828130	492960	830052	778232	82822.2	171062	84992.9	116189
SSR1	1.43966e+07	9.33425e+06	1.40647e+07	1.73515e+07	1.54723e+06	3.5412e+06	1.4321e+06	2.0191e+06
VAMP2;VAMP3	1.01604e+07	5.44083e+06	1.13124e+07	1.03762e+07	1.045e+06	2.47834e+06	1.09334e+06	1.48005e+06
GLCCI1	405115	235991	462801	374809	49076.2	65376.9	22418.3	48656.7
RSPH3	340112	284305	437598	448558	45647.6	95474.8	30953.8	51810.9
CETN3	1.32132e+06	816767	1.49236e+06	1.5742e+06	155756	354524	154301	197158
GALNT11	57948.8	223874	525103	545861	21480.2	49121.2	52947.6	44845.1
MKL1;MKL2	1.4901e+06	857350	1.16008e+06	1.06823e+06	80993.6	234417	89889.9	189760
KRT14;KRT15;KRT16;KRT17;KRT19	4.20325e+07	3.18844e+07	4.53227e+07	5.17646e+07	5.54833e+06	1.16682e+07	4.883e+06	5.41665e+06
KDF1	833575	632258	872633	916729	96702.2	209793	93101.1	117492
CGN	1.34376e+06	766605	1.46255e+06	1.46165e+06	148262	356122	139218	204111
WWTR1	1.12038e+06	629682	1.11647e+06	926419	95026.9	233717	100734	156203
S100A13	2.47956e+07	1.64046e+07	2.97821e+07	2.98404e+07	2.85713e+06	6.23288e+06	2.89154e+06	3.97466e+06
ZNF143	581945	325157	555187	534702	52257.4	108186	47799.7	84870.3
TPD52L2	1.20001e+07	7.56733e+06	1.34864e+07	1.24216e+07	1.10275e+06	2.54988e+06	1.24526e+06	1.83027e+06
DNAJC5	3.28218e+06	1.81635e+06	2.78984e+06	3.03704e+06	299660	596279	281155	434191
ZFAND6	793354	543836	995547	1.05345e+06	87270.7	188206	95367.6	129970
PRRG2	493247	318565	313452	267714	34115.7	85033.6	45554.2	3230.07
EPN2;EPN3	1.7324e+06	995513	1.5467e+06	1.54155e+06	173834	409097	168290	215607
USF2	568565	335584	697088	681088	59351	121881	52193.8	98319.3
COA6	1.77715e+06	884583	1.45585e+06	1.53176e+06	157310	347852	166448	210631
FXN	6.27715e+06	3.75732e+06	6.1295e+06	6.38103e+06	603026	1.25957e+06	640142	925810
ZFAND5	1.10588e+06	648581	951691	954747	87588.3	181529	103913	136846
SMAP	4.58239e+06	2.19474e+06	3.5764e+06	3.68705e+06	316640	740679	347033	570511
NDUFAB1	1.27815e+07	7.21765e+06	1.31589e+07	1.24282e+07	1.42643e+06	2.92663e+06	1.41582e+06	1.75817e+06
UMAD1	705089	375355	777432	721154	84881.6	167065	89782.8	90411.4
ZNF746	309335	169509	257318	269099	34814.3	74527.2	31697.7	20038.1
GTF2A1	2.45004e+06	1.47551e+06	2.61185e+06	2.64542e+06	263066	550498	261238	376868
RPS25	3.28726e+07	2.01472e+07	3.22448e+07	3.40849e+07	3.43595e+06	7.61748e+06	3.36609e+06	4.80347e+06
SRSF9	8.53032e+06	5.45661e+06	1.01483e+07	9.68397e+06	931370	2.10329e+06	979848	1.32724e+06
STX7	3.8713e+06	2.36638e+06	3.84366e+06	3.95532e+06	406456	935368	429670	547902
GPRIN1	690417	369539	591019	626223	65146.5	141874	56817.9	89191.7
RABEP2	845740	545735	842561	729000	79398.2	158724	81167.8	118239
OSTM1	1.33117e+06	898951	1.29114e+06	1.00833e+06	113033	264614	118791	172988
DNAJC8	7.20475e+06	5.15833e+06	7.96339e+06	8.24793e+06	804727	1.66395e+06	749690	1.12003e+06
MPHOSPH9	164373	94232.6	221025	218289	13200.7	49033.4	24189.4	24369.9
SLAIN2	1.8889e+06	1.0873e+06	1.69722e+06	1.7096e+06	168219	365063	167889	264539
C18orf25	1.11342e+06	476624	800844	979823	64357.8	199753	76514.6	149809
C1QBP	3.15781e+07	1.99255e+07	3.48318e+07	3.74841e+07	3.65603e+06	7.31681e+06	3.34078e+06	4.79202e+06
ZNF496	525698	306934	565338	527608	42287.7	113689	50736.9	83302.4
ZNF446	341707	306735	405172	364934	42389.7	79701.4	41845.4	47555.9
THRAP3	4.89789e+06	2.59059e+06	4.66223e+06	4.33015e+06	419491	978198	439031	705911
PHACTR2	536706	271513	453966	485898	53148.7	109102	45496.7	66553.5
RRP15	1.98972e+06	1.14558e+06	1.98078e+06	1.98572e+06	192956	422048	185273	312786
TSC22D1;TSC22D2;TSC22D4	3.63323e+06	2.05284e+06	3.76018e+06	4.91426e+06	333136	917221	417781	525099
VTI1A	1.86599e+06	1.16295e+06	1.93563e+06	1.98353e+06	199798	394536	188365	285053
CREBZF	345607	174921	529646	605590	62262.8	35311.9	61733.2	49908.8
HLA-C	220086	91201.6	120044	102355	16941.5	25987.9	5680.42	11437.5
IFT122	355860	191893	391830	258063	34338.5	52883.3	42861.7	35519.1
LRRFIP1;LRRFIP2	6.68572e+06	2.94023e+06	6.63649e+06	6.50323e+06	550498	1.18542e+06	588885	1.08949e+06
PGRMC1;PGRMC2	6.33053e+07	3.96376e+07	6.11937e+07	6.36206e+07	6.81786e+06	1.50288e+07	6.71987e+06	9.08688e+06
SURF6	2.16355e+06	1.38066e+06	2.24245e+06	2.45299e+06	249041	516399	193431	314198
C15orf40	2.05379e+06	1.4067e+06	2.01023e+06	1.77956e+06	191989	449694	166912	292920
NEB;NEBL	138609	97880.5	164910	214153	10887.5	26217.5	12620	58162.6
FOXO1	553169	306164	446294	396652	46794	109045	45158.2	61067.4
ZNF70	312947	84746.3	177360	220882	28791	17832.8	22209.6	34678.8
NFU1	5.51133e+06	3.49596e+06	4.84169e+06	4.64239e+06	483617	979078	465965	731445
WASH2P;WASH3P	1.08686e+06	750417	901998	886655	114339	203053	105578	114838
KRI1	1.94598e+06	1.08525e+06	1.84885e+06	1.82867e+06	200911	470519	197122	270298
PRRC2C	1.73366e+06	1.00543e+06	1.51689e+06	1.4638e+06	139546	314958	144200	237758
RNF126	4.35566e+06	2.94445e+06	5.67373e+06	5.85194e+06	511698	1.20936e+06	502844	773855
IFT46	1.50501e+06	1.00747e+06	1.63295e+06	1.65192e+06	173833	372663	148421	228698
BRK1	4.37022e+06	3.08164e+06	4.56359e+06	4.52372e+06	466159	970250	449227	674821
MYH11	2.26828e+06	3.12256e+06	5.95636e+06	7.43709e+06	543999	866274	621199	148159
CTTNBP2NL	1.0222e+06	565927	979021	975740	102171	234825	106560	144411
EFCAB14	702207	524722	788923	846046	77735.4	190797	77353.6	113734
FOXC1	1.09225e+06	781492	909844	829848	103405	192900	92890.6	120016
PPM1G	8.13506e+06	4.65634e+06	8.23726e+06	8.02205e+06	729543	1.70899e+06	812324	1.26452e+06
LEO1	1.5255e+06	860585	1.48829e+06	1.49249e+06	138225	346013	158421	224908
MYZAP	204780	154645	266598	293892	33613.1	51647	27019.3	9218.81
EDF1	4.70637e+06	2.53063e+06	4.00447e+06	4.13476e+06	384711	853375	417267	629991
CHCHD4	1.15062e+06	581376	889323	901022	72362.4	200774	90835.7	139541
BIN1	1.99753e+06	1.19209e+06	2.03115e+06	2.10139e+06	213699	467203	215438	303106
CHMP4C	693131	383193	663324	584330	72730.9	122382	74557.7	86049.2
ZNF8	404371	278367	431730	405601	40448.9	97748.1	39785.9	63927
TRAF3IP1	440543	317832	451862	513866	46125.4	129073	49092	65936.6
TPM1	3.8034e+06	2.67317e+06	4.39394e+06	4.43056e+06	408217	939825	409396	647379
SDF4	4.48303e+06	2.99868e+06	4.72741e+06	4.93957e+06	475132	1.04335e+06	500546	687968
RWDD1	2.02855e+06	1.55319e+06	2.48267e+06	2.42905e+06	218524	360452	231530	343681
DMTF1	401351	308565	579553	536787	38648.9	99114.9	49743.1	71359.7
ZC3H4	1.19619e+06	581968	979851	936212	97362	219433	96610.5	150230
MT1X;MT2A	1.13967e+07	4.21455e+06	8.13862e+06	9.76404e+06	1.87219e+06	386031	444629	2.29418e+06
TBC1D14	93183.9	99021.5	113068	177124	23458.3	14413.5	11671.5	13037.6
SIKE1	494024	316672	501176	528937	58926.1	115878	54659	70019.4
MYL6	1.1569e+07	7.19632e+06	1.17687e+07	1.27523e+07	1.23751e+06	2.75995e+06	1.28203e+06	1.74437e+06
PHACTR4	1.09413e+06	709424	1.06883e+06	1.07056e+06	114107	239771	110126	163391
EIF4B	4.84074e+06	2.26844e+06	4.22411e+06	4.15451e+06	401679	879423	406131	681487
ANAPC13	900222	640183	1.19579e+06	1.12245e+06	82575.8	208970	121234	141810
HMGB1	3.56861e+07	2.05262e+07	3.20866e+07	3.68209e+07	3.30079e+06	6.76981e+06	3.06348e+06	5.51302e+06
KNOP1	886196	461845	764850	754994	70865.1	168416	74624.8	123145
ANAPC15	704226	422849	790241	980651	81522.2	137849	110899	83796.7
SLC9A3R2	1.80507e+06	1.21757e+06	1.9226e+06	1.93336e+06	195687	422904	202954	282695
BBC3	340217	163547	252973	306121	28633.3	65635.9	27330.9	44239.1
CBARP	368669	220401	448014	474023	44775.3	98345	46160.7	60343.5
MBD2	1.71995e+06	1.08913e+06	1.75406e+06	1.93572e+06	217997	389168	169323	235110
SPATA33	495633	253273	498337	455959	42917.6	98945	46801.2	77458.7
GGT1;GGT2	1.51313e+06	997117	1.61334e+06	1.58253e+06	131432	342062	183759	220492
LUC7L;LUC7L2	9.81002e+06	6.63551e+06	1.19633e+07	1.21509e+07	1.0848e+06	2.28155e+06	1.1295e+06	1.71688e+06
LIN37	500012	265192	532057	399365	47083.7	112822	53375	64223.4
HMGN4	1.65541e+06	2.89664e+06	4.88018e+06	1.8578e+06	187096	257635	364115	495008
HLA-C	1.33271e+06	3.89799e+06	5.78373e+06	3.60424e+06	634066	1.65305e+06	347215	60113
ZRANB2	3.05892e+06	1.44751e+06	1.97527e+06	2.21153e+06	240612	450564	221886	307813
SRSF2	3.05982e+06	1.83781e+06	3.48728e+06	3.36673e+06	337117	703834	294961	504889
DLGAP4	862329	530967	886642	962196	95583	216183	85158.5	133669
CHMP5	3.19494e+06	2.20854e+06	3.54842e+06	3.79935e+06	388931	875926	380893	495093
PSME1	1.38297e+07	9.86452e+06	1.51216e+07	1.53886e+07	1.48137e+06	3.36752e+06	1.59251e+06	2.20532e+06
SP100;SP140L	5.12499e+06	3.38283e+06	5.88685e+06	5.98611e+06	630823	1.15174e+06	620976	814228
FAM103A1	2.85425e+06	1.65081e+06	3.05559e+06	3.3614e+06	369193	686090	329254	406579
PHRF1	678887	362801	550829	589332	58204.2	141757	68868.4	80893.1
HIST1H1C;HIST1H1E	7.43696e+07	3.76117e+07	4.4484e+07	4.93682e+07	4.8061e+06	1.00393e+07	4.54071e+06	7.52913e+06
YAF2	177591	204552	135953	254643	20221.4	36238.6	24242.1	26002.8
TMEM51	494808	285052	462777	435260	45226.2	99308.5	48538.7	69561.8
ASXL1	614883	422757	676603	704474	70736	147117	71231.6	98672.2
FOXO1;FOXO4;FOXO6	2.50451e+06	1.50627e+06	2.41179e+06	2.08857e+06	24456.1	606590	227032	365031
C1orf52	2.17587e+06	1.10784e+06	1.62669e+06	1.66832e+06	159423	389377	177193	256495
MBIP	566784	360068	536369	595482	57233.1	129085	58950.8	86337.6
PPHLN1	2.24433e+06	1.25326e+06	2.40663e+06	2.1804e+06	251557	442418	219143	331482
KLC1;KLC3;KLC4	3.02947e+06	1.56226e+06	2.17744e+06	2.26266e+06	199702	526073	223201	361910
KRT14;KRT17;KRT19	2.55134e+07	1.69489e+07	2.57581e+07	2.85187e+07	3.27682e+06	6.3372e+06	2.86362e+06	3.48305e+06
RPLP2	2.28027e+07	1.28748e+07	2.32124e+07	2.40306e+07	2.28118e+06	5.21182e+06	2.49339e+06	3.57407e+06
FNBP1L	1.46011e+06	904055	1.60272e+06	1.72025e+06	166756	370026	164205	237285
FHL3	1.33966e+06	622610	1.19846e+06	1.32011e+06	137265	266595	131867	195028
HIRIP3	1.17419e+06	712678	1.43643e+06	1.37841e+06	140512	297975	134871	196349
USF1;USF2	2.202e+06	1.39041e+06	1.90952e+06	1.81536e+06	190230	333975	174298	301641
UQCC2	3.19067e+06	1.93096e+06	3.92766e+06	3.93777e+06	381646	856096	382987	557744
ELF3	1.55354e+06	1.24603e+06	1.51021e+06	1.53799e+06	199056	422807	173093	203830
LIMCH1	188779	173480	163001	197948	17260.3	37966.7	21212.6	26676.2
HEXIM2	952606	512944	997695	943628	92525.2	214702	100761	150043
C6orf132	466453	294921	485329	460682	52021	111364	44931.8	70651.7
COA4	3.0092e+06	1.49288e+06	1.9918e+06	2.11256e+06	232604	415267	187751	311087
MEIS2	480544	302817	450519	455095	50370.3	75415.3	49641.9	69723.8
HLA-C	781652	524203	293163	394541	85458.8	67457.3	53142.7	54401.3
EMB	211482	123246	172929	181952	17657.3	15411.1	29417.8	34854.5
ZNF830	1.54377e+06	870875	1.36197e+06	1.47624e+06	165441	343235	143985	211291
CLTB	5.82147e+06	3.26359e+06	7.05982e+06	6.66134e+06	578698	1.29306e+06	630196	1.02696e+06
MZT1	1.80738e+06	1.31059e+06	1.98471e+06	2.16088e+06	249020	512748	227755	254772
LIN7C	6.65214e+06	4.50125e+06	6.61601e+06	6.01291e+06	712904	1.56519e+06	744369	934822
SMCO4	1.09648e+06	643464	1.21009e+06	1.18928e+06	168689	283424	80914.4	135363
BICD1	300502	180973	259701	294375	34264.9	73284.3	23897.3	39506.6
HLA-C	6.74874e+06	3.54817e+06	4.30373e+06	4.39083e+06	502676	1.08426e+06	381295	655419
PPP3R1	3.77627e+06	2.45455e+06	4.09711e+06	4.82427e+06	409990	945925	440945	608502
GSKIP	1.69298e+06	1.10953e+06	1.80391e+06	1.84535e+06	190720	338869	194153	272384
CUEDC1	766426	411155	630478	647555	64614.5	133854	76583.1	93983.8
ZNRF1;ZNRF2	420652	441818	526189	571011	45407.1	139390	42776.3	83786.9
C1orf131	1.96697e+06	1.24438e+06	1.48411e+06	1.57199e+06	180777	335928	142099	227718
GPBP1L1	543157	276857	458998	486453	43354.3	107442	52777.8	73724.5
IWS1	1.30952e+06	843388	1.3947e+06	1.31488e+06	140029	288735	140936	210370
SRSF11	5.99047e+06	3.96183e+06	6.99325e+06	6.86965e+06	654032	1.57166e+06	737509	984167
MED30	1.89477e+06	1.12239e+06	1.91482e+06	2.08335e+06	220856	439277	224335	285733
CHCHD10	1.13252e+07	8.70338e+06	1.33198e+07	1.50056e+07	1.62822e+06	3.78443e+06	1.3779e+06	1.67673e+06
MYL6;MYL6B	1.33833e+08	7.51042e+07	1.48065e+08	1.55312e+08	1.51691e+07	3.45358e+07	1.61621e+07	2.16565e+07
HMGA2	1.90139e+06	514071	864349	935689	90563.8	169471	67910	151030
MSX2	617924	309688	423652	486709	52055.3	93687.9	51129.5	70138.5
ZFAND5;ZFAND6	1.43891e+06	1.08129e+06	2.02213e+06	1.46588e+06	45435.6	288015	149339	240734
TFAM	4.9751e+06	3.09525e+06	4.97721e+06	4.97424e+06	541869	1.14033e+06	526476	794203
HOOK2	968899	578890	866037	882836	94514.7	198497	87161.9	140376
ARPP19;ENSA	6.81119e+06	4.43606e+06	1.0922e+07	9.75172e+06	852202	1.59155e+06	821559	1.37285e+06
SRSF5	1.13935e+07	7.5954e+06	1.24209e+07	1.1877e+07	1.1363e+06	2.49641e+06	1.25299e+06	1.87786e+06
MITF	448197	264499	394975	472548	47198.3	97875.9	39029.7	66291.4
CDV3	4.50246e+06	2.11591e+06	4.13043e+06	3.79531e+06	347623	840990	407278	659539
SOD1	1.11468e+07	7.21474e+06	1.17559e+07	1.17587e+07	1.23717e+06	2.77902e+06	1.39393e+06	1.69031e+06
GTF2H5	1.06558e+06	830705	1.38797e+06	1.34519e+06	149159	306277	144377	175723
TMSB15A;TMSB15B	1.28226e+06	743723	1.37179e+06	1.58822e+06	202200	250183	155500	129982
HLA-A;HLA-C	1.33875e+07	6.89765e+06	1.20425e+07	1.11414e+07	1.35964e+06	2.57317e+06	1.35478e+06	1.76897e+06
GINS3	1.70414e+06	1.13057e+06	1.7937e+06	1.89778e+06	204949	439767	207935	264389
BID	6.40635e+06	3.89006e+06	6.17268e+06	6.46291e+06	654466	1.36467e+06	650852	1.04468e+06
HES1	477537	262381	388873	436947	54267	122296	30054.5	57329.1
CNPY3	3.18561e+06	2.09464e+06	3.65945e+06	4.19948e+06	399540	869259	406459	518742
NDUFS4	8.44326e+06	5.68502e+06	9.65718e+06	1.04414e+07	969720	2.19786e+06	1.02715e+06	1.41944e+06
MB	247856	206892	282417	321100	31346.6	63811.9	25511.8	40347.8
UBN1	204506	120293	173202	146917	21807.9	24247.6	16851.4	21473.1
URI1	1.50877e+06	940164	1.55385e+06	1.57076e+06	171674	401099	174646	239451
OXLD1	2.90682e+06	2.02499e+06	3.34808e+06	3.49927e+06	300790	727973	332050	514392
CHMP4A	1.75086e+06	1.03689e+06	1.85488e+06	1.98244e+06	197445	393017	201731	286679
HEG1	292583	186340	245329	206368	26778.4	46007.8	34426	17195.8
C19orf60	422540	301464	411060	419040	23845.4	115701	39303	73238
C9orf78	1.62474e+06	1.08299e+06	1.87764e+06	1.83605e+06	180987	401086	160466	288231
KLC4	1.08282e+06	704857	991713	952053	115791	236137	112786	147762
HLA-B;HLA-C	7.40262e+06	3.61971e+06	6.68609e+06	6.74433e+06	221315	1.84018e+06	846231	975272
CDR2L	895061	532235	986804	1.00687e+06	106480	242557	110519	144998
LCOR	441089	306197	385492	475677	55598.5	105891	56737.9	54187.2
MDM1	193107	96538.1	189335	128810	17042	28053.8	11367.9	26202.4
TPPP	921306	490727	751181	793125	94157.9	217365	84008.1	115866
POLR2M	1.74671e+06	1.02217e+06	1.62815e+06	1.40044e+06	165151	355258	164018	246781
UBAP1	888875	668049	905369	1.05247e+06	109036	223107	101265	135010
MYL9	6.88227e+06	4.56441e+06	7.92305e+06	7.81224e+06	756920	1.63101e+06	808500	1.19091e+06
CD97	1.85845e+06	1.1157e+06	1.65398e+06	1.74527e+06	193079	415614	181398	269603
DFFA	3.90287e+06	2.51072e+06	3.91656e+06	4.1575e+06	411062	878618	431891	632545
LUC7L3	3.65995e+06	2.13459e+06	4.05991e+06	3.70219e+06	420739	911170	424409	577811
TFPT	1.45722e+06	969950	1.69083e+06	1.73556e+06	178278	397170	190265	238337
ISY1	1.1219e+06	610559	999899	1.05582e+06	114293	200154	91907.3	165849
GNG7	2.3603e+06	1.4885e+06	2.04479e+06	2.12035e+06	246310	524711	240780	321908
SH3BGRL3	4.94556e+06	3.02576e+06	5.32903e+06	4.55649e+06	556898	1.17154e+06	558921	737513
LYPD3	345711	160603	277994	204593	37295.3	58097.9	19394	28603.7
BLOC1S5	911782	588950	1.11632e+06	1.13246e+06	115910	247605	114795	161288
ATP5D	1.1867e+07	7.44092e+06	1.38504e+07	1.47675e+07	1.42681e+06	3.07693e+06	1.52655e+06	1.99463e+06
FLYWCH1;FLYWCH2	1.35963e+07	7.85406e+06	1.42755e+07	1.48835e+07	1.6519e+06	3.83749e+06	1.8769e+06	1.94233e+06
RRBP1	4.28761e+06	2.62674e+06	4.56439e+06	5.3078e+06	521553	1.05466e+06	536146	677272
HLA-A;HLA-C	1.66645e+07	1.24142e+07	1.78844e+07	1.53659e+07	1.88416e+06	3.84064e+06	1.96708e+06	2.42643e+06
CCDC9	1.19826e+06	638044	1.32201e+06	1.40314e+06	132552	324901	138799	206937
MED8	1.62554e+06	965679	1.63127e+06	1.64296e+06	181029	401799	184777	262068
STON1	142695	81700.1	113319	212845	6682.42	22528.4	15667.5	19467.5
TRAFD1	1.11053e+06	708352	1.35346e+06	1.31217e+06	124954	234290	124882	207928
SNW1	5.29133e+06	3.36919e+06	5.3761e+06	5.38343e+06	579515	1.2898e+06	569603	886239
DAP	2.93502e+06	2.11637e+06	2.53283e+06	2.70926e+06	291981	509645	238072	428360
RAD23B	6.41642e+06	4.09449e+06	6.69255e+06	6.36941e+06	714859	1.49077e+06	705462	1.04325e+06
FAU	9.45945e+06	6.64858e+06	1.01785e+07	9.88895e+06	1.00447e+06	1.68407e+06	1.04174e+06	1.61973e+06
MLLT11	3.18905e+06	1.98832e+06	1.86879e+06	2.16502e+06	185999	460814	317281	254201
NUSAP1	1.08754e+06	555669	1.39312e+06	1.36067e+06	141280	309824	145359	191558
TSC22D4	1.6617e+06	1.1131e+06	1.77679e+06	1.84114e+06	200000	436968	172730	273333
KLF5	1.26188e+06	782708	1.11015e+06	1.16781e+06	95934.1	257869	123852	189785
SYF2	1.25985e+06	827990	1.16507e+06	1.22579e+06	124442	287931	132197	197004
TPM3	3.59367e+07	2.59835e+07	4.00194e+07	4.1755e+07	4.22218e+06	9.49491e+06	4.24149e+06	6.22268e+06
CLTA	1.51935e+07	9.26017e+06	1.98986e+07	1.97126e+07	1.70553e+06	3.80602e+06	1.8466e+06	2.96593e+06
RERG	1.2192e+06	852602	1.31851e+06	1.43026e+06	92450.1	342906	153752	196172
TCEAL4	1.2844e+06	908445	1.45014e+06	1.37759e+06	157467	316260	146731	209754
AKAP8	1.71547e+06	1.02018e+06	1.81591e+06	1.78091e+06	180912	389546	191308	291167
RRP36	1.4498e+06	880825	1.34572e+06	1.3439e+06	135778	293903	155937	215255
FAM122A	551147	336546	543506	515227	53223.5	123354	60321.3	86208.7
MITF;TFE3;TFEB	841038	430127	1.26147e+06	913346	108080	170854	80937.9	134774
CISD2	7.46089e+06	5.06318e+06	8.81102e+06	8.61145e+06	1.02664e+06	1.99475e+06	1.01613e+06	1.19984e+06
MIA3	957481	667313	928253	1.01098e+06	115372	238218	112863	145919
FBXL13	2.5992e+06	1.41176e+06	2.97007e+06	2.84919e+06	318770	617705	340521	415108
CGN;CGNL1	656211	629233	826883	1.10978e+06	54895	146751	73395.5	132331
LCORL	271809	143723	184557	251787	25212.4	41365.6	16155.4	35318.4
NOTCH1	649578	419072	606523	581764	70442.9	162306	69054.6	94402.9
DNAJC24	529035	355684	592229	625063	81465.8	172862	74213.1	74135.5
PTTG1	1.4258e+06	920775	2.14921e+06	2.50965e+06	118632	440308	222775	273835
ATP6V1B1	498704	243213	650090	516227	72725.9	66221.8	68301.2	76327.9
SERF2	1.93236e+06	1.08026e+06	2.19963e+06	2.35606e+06	222250	457675	281483	292806
CSTF2	5.7261e+06	3.2854e+06	5.90172e+06	5.7545e+06	647061	1.42078e+06	654741	941264
ZNF511	502758	354100	437349	458147	57020.7	107888	57033.1	67561.1
HLA-A;HLA-B	2.55914e+07	1.74196e+07	2.86369e+07	2.40056e+07	3.0905e+06	6.49337e+06	3.06639e+06	3.81103e+06
CKAP4;ZFYVE19	1.04858e+06	618300	1.17273e+06	863431	124157	142531	71681.3	142098
PCM1	1.02363e+06	646512	885920	866894	96073.8	221822	103160	141071
MED28	1.2151e+06	689551	1.23586e+06	1.13742e+06	126872	281305	142545	185304
C9orf9	156463	156385	226684	129637	17430.7	32537.3	26174.1	16364.8
NAPG	2.53183e+06	1.62277e+06	2.34288e+06	2.40841e+06	254405	572054	273151	389482
TMOD1;TMOD3	1.62321e+07	1.34096e+07	2.30887e+07	2.08828e+07	2.25907e+06	5.30018e+06	2.41338e+06	2.76438e+06
FILIP1L	6.85202e+06	4.93993e+06	9.64441e+06	9.79047e+06	894628	2.30999e+06	1.01509e+06	1.2876e+06
NIN;RRBP1	6.12373e+07	3.61362e+07	6.53179e+07	7.92938e+07	6.799e+06	1.38225e+07	7.57001e+06	1.01019e+07
C2orf88	207943	194041	178172	260529	25893.5	35426	18470.1	30303
COMMD9	2.06019e+06	1.38813e+06	2.42042e+06	2.39424e+06	285470	505091	272009	337310
NCOA6	383100	205762	325278	288340	30624.3	77021.8	38088.4	47756.4
PPP1R9A;PPP1R9B	3.09709e+07	2.22406e+07	3.82909e+07	4.17555e+07	4.50122e+06	9.33469e+06	4.16453e+06	5.19394e+06
FUS	8.9714e+06	4.31904e+06	5.91306e+06	5.78528e+06	589980	1.31651e+06	640839	998743
HGS	2.89679e+06	1.79401e+06	2.73195e+06	2.52048e+06	292083	608611	302273	433925
ZPR1	2.03211e+06	1.36457e+06	2.36263e+06	2.36308e+06	242276	517116	255500	360877
TACC2	483583	274209	392719	430476	47001.3	89385.4	46869.2	68588.5
SNAPIN	1.52872e+06	884354	1.62222e+06	1.55658e+06	186498	413432	198915	234373
STX8	1.23797e+06	773608	1.16201e+06	1.2608e+06	144886	287002	147243	189901
NOL12	810591	535574	825258	798405	91925.2	208121	93184.3	132954
IL13RA1	276182	276061	296775	254913	32811.6	78281.6	30051.8	44806.5
INIP	679476	537439	729886	704662	81307.3	143360	81741.8	112999
UPF3B	1.4616e+06	864219	1.43907e+06	1.40376e+06	169603	361658	150859	230484
CCDC43	848754	444361	858881	915845	105058	229674	106890	133523
HLA-B	689186	554801	615773	671757	95968.1	154665	73587.8	85316.4
MAP7D3	676135	447829	639352	687736	79934.7	182940	83690.7	101536
ZC2HC1A	1.07237e+06	664256	1.01552e+06	988816	125058	216194	105613	157331
PFDN6	7.25054e+06	5.12418e+06	7.86221e+06	8.50232e+06	914192	1.86516e+06	872219	1.21512e+06
HLA-B	6.49524e+07	1.80647e+07	2.30567e+07	2.3456e+07	2.31887e+06	4.83441e+06	2.3659e+06	4.19229e+06
PRRC2A	1.43431e+06	804873	1.21571e+06	1.23471e+06	122419	283969	134451	211112
LZIC	1.77226e+06	1.14494e+06	1.9441e+06	1.90003e+06	212138	463307	213379	304608
FUS;TAF15	7.99857e+07	4.8248e+07	8.95028e+07	9.45921e+07	9.4667e+06	2.24938e+07	1.05642e+07	1.3343e+07
MYCBP	4.65338e+06	3.03209e+06	5.64664e+06	5.5457e+06	528029	1.22106e+06	624179	814744
NRF1	2.73154e+06	1.7097e+06	3.2291e+06	2.8741e+06	329470	700003	349237	441960
HN1L	4.79241e+06	2.82133e+06	4.88041e+06	4.73969e+06	481781	1.11848e+06	556479	789813
TSSC4	2.32446e+06	1.45679e+06	2.20457e+06	2.0242e+06	225358	419338	216555	372023
MED22	1.17404e+06	702098	1.27634e+06	1.30412e+06	138960	275302	112138	207244
CCDC124	7.20183e+06	4.17236e+06	7.46998e+06	7.2757e+06	808847	1.79973e+06	812921	1.23318e+06
CRIM1	203381	117437	170011	201688	18184	58251.6	21891.3	30683.9
HLA-B;HLA-E	1.36646e+06	1.34035e+06	289032	1.22837e+06	124532	293107	119042	239151
CDR2	431174	283359	482627	518310	44578	113699	50321.7	79107.2
PTRF	6.41475e+06	4.37035e+06	7.23068e+06	7.36302e+06	826333	1.86229e+06	843709	1.08925e+06
EEF1B2	1.91603e+07	1.16614e+07	1.97188e+07	2.00317e+07	2.15141e+06	4.72125e+06	2.23819e+06	3.26949e+06
SOX13	232014	183686	250075	228622	39302.7	56548.6	24208.1	25989.6
PPP1R9A	348997	210591	340864	355015	39208.8	96034.9	37938.7	58600.7
TIMM10	1.29215e+06	813038	1.69002e+06	1.69541e+06	170840	366514	154400	252075
NDUFS6	9.7392e+06	5.93447e+06	1.07471e+07	1.05524e+07	1.18093e+06	2.46919e+06	1.14731e+06	1.69828e+06
PRR14;PRR14L	718617	495173	1.07909e+06	967162	64885.5	100929	138319	169473
TMEM92	633185	421848	333009	273446	11078.7	48927.5	58216.7	84066.4
LAMTOR5	6.61001e+06	4.53413e+06	7.22026e+06	6.97649e+06	796840	1.57553e+06	769477	1.13243e+06
HMGB1;HMGB1P1;HMGB2	1.51244e+07	9.02161e+06	1.19172e+07	1.06314e+07	820221	2.16834e+06	1.03713e+06	2.16692e+06
CLIP1;CLIP2	2.98467e+06	1.81449e+06	3.27023e+06	3.19332e+06	347354	719788	370127	508231
PLEKHG1	172202	105999	166524	183864	26497.8	30981.1	21664.1	20372.9
SIX4;SIX5	2.83825e+06	1.60323e+06	2.79173e+06	2.76006e+06	347667	737643	365184	424275
MMAB	1.32765e+06	872672	1.33013e+06	1.35176e+06	178276	353008	174070	199810
CD82	481591	330875	405580	491194	37304	127992	62505.7	63700.4
HYPK	2.34458e+06	1.64437e+06	2.53529e+06	2.59837e+06	264386	518072	256914	429925
S100A6	1.56187e+07	1.2722e+07	2.19089e+07	1.67081e+07	1.68158e+06	4.85038e+06	2.15242e+06	2.44762e+06
CDH3	3.33363e+06	1.5919e+06	2.5969e+06	2.85773e+06	348381	729054	252655	428836
SZRD1	1.29304e+06	678605	1.26287e+06	1.34852e+06	139151	312924	147251	217122
RBAK;ZFP1;ZKSCAN1;ZNF12;ZNF165;ZNF2;ZNF250;ZNF264;ZNF286A;ZNF397;ZNF548;ZNF552;ZNF594;ZNF671;ZNF674;ZNF7;ZNF805;ZNF84;ZNF852	128332	381248	34804.7	481175	48137.7	24511.1	19442.6	53710.4
ZNF439	481719	270563	364441	464780	56454.4	130997	61817.7	43837.6
PACSIN2	3.18704e+06	2.17264e+06	3.62836e+06	3.57935e+06	416716	845147	407977	549307
FAM195A	638854	212877	177916	165758	19229.1	27595.5	28201.1	43623.7
GCC2	605169	406224	632313	639137	73277.8	172237	74290.9	102400
FOXN3	216835	180866	263905	185848	32293.2	68082.7	21478.4	25222
EBNA1BP2	5.0435e+06	3.07049e+06	5.07887e+06	4.57109e+06	574005	1.17369e+06	594740	779256
ITGB6	2.5101e+08	1.76998e+08	1.94493e+08	2.31833e+08	3.07191e+07	4.68183e+07	2.06067e+07	3.02087e+07
KIAA1671	859740	534619	749653	780505	84363.5	194453	91706.2	127103
CFAP36	1.06429e+06	710733	1.16371e+06	1.15998e+06	121625	306199	146227	171841
VAMP1;VAMP2;VAMP3	3.27185e+06	2.32577e+06	5.3724e+06	5.20512e+06	508417	1.02733e+06	496722	704179
PRCC	2.54554e+06	1.39761e+06	2.0662e+06	2.18885e+06	252361	589400	249640	356335
MYL12A;MYL12B	1.2444e+07	8.27558e+06	1.27496e+07	1.25234e+07	1.25273e+06	3.13055e+06	1.42783e+06	2.1458e+06
LYSMD2	1.43845e+06	880595	1.38203e+06	1.39949e+06	153515	314083	165123	233137
BAG1	958530	599179	1.13782e+06	1.0346e+06	107236	253641	135974	149460
ETV4	217079	136532	264003	371326	24538.9	51635	20772.2	44398.1
FUBP1	6.52701e+06	3.77425e+06	6.24923e+06	6.45794e+06	668585	1.4932e+06	707176	1.1154e+06
CEP170;CEP170B	2.76999e+06	1.74093e+06	3.53826e+06	3.10973e+06	371658	859705	386487	457257
HMGN2;HMGN3	2.10689e+07	3.04097e+06	1.46554e+07	8.12626e+06	392792	1.84625e+06	1.42348e+06	1.89815e+06
NFATC2IP	2.069e+06	1.46582e+06	1.90077e+06	1.96131e+06	248107	456208	217589	306370
TWSG1	819427	708485	1.06227e+06	1.03967e+06	122729	247295	124805	142201
EPS8L1	1.06353e+06	728801	1.04151e+06	1.01654e+06	133476	305330	130715	162205
NSL1	1.65501e+06	1.03803e+06	1.72979e+06	1.69918e+06	213680	432649	181909	268420
UBAP2L	3.01998e+06	1.6945e+06	2.69992e+06	2.72485e+06	291261	632381	301271	478538
HOOK3	727648	466398	736165	782555	82843.5	204578	90568.8	119928
FAM219B	216975	74539.8	101394	119663	14280.8	13454.7	17511.5	18073.2
BNIP3;BNIP3L	149411	224617	296505	302485	27642.8	81465.6	26593.6	47401.1
NAP1L5	507191	349065	547072	489479	53763.9	87862.7	64840.9	78705.2
AKAP2	1.33896e+06	786500	1.36788e+06	1.37294e+06	155905	350391	158387	231499
C1orf174	880792	460467	917822	815838	94379.6	216456	100677	143704
TXNDC5	9.55217e+06	6.55026e+06	1.04419e+07	9.82947e+06	1.20264e+06	2.36195e+06	1.17672e+06	1.58914e+06
SP4	328661	153169	178956	157849	16592.1	52869.3	8280.64	31947.9
MRPS31	3.8637e+06	2.62169e+06	4.2425e+06	4.29129e+06	519833	1.05272e+06	475243	648506
JAG1	312362	168848	225883	269246	27749.7	56067	27133.8	43622.8
EURL	439591	413999	402775	503620	49021.8	97183.7	51742.6	71467
FAAP20	571993	413933	485961	555723	57166.3	147909	86989	63467.4
VAMP3	1.78379e+06	1.14947e+06	2.0431e+06	1.91258e+06	216894	430918	226209	307941
GKAP1	220115	205344	208633	184969	29206	65706.7	19741.8	30632.9
ZMAT3	163400	156583	193625	186669	12146.5	39067.4	17480.3	33138.6
TAGLN2;TAGLN3	8.06571e+06	3.784e+06	6.71377e+06	4.63202e+06	407318	1.09178e+06	633692	1.00838e+06
FAM171A1	251905	126176	229848	254249	34305	66458.7	26369.3	35423.1
MED7	1.03364e+06	745406	1.06951e+06	1.06151e+06	136883	258018	122788	166446
DNAJC17	1.51779e+06	921299	1.62966e+06	1.58682e+06	178193	388138	188665	261484
MECP2	782445	490882	703407	673605	96565.9	178601	89130.7	103173
MRPS36	2.19293e+06	1.30107e+06	1.91923e+06	1.73272e+06	194830	404984	187643	334926
TUFT1	386029	248122	455423	523156	48650.9	129420	51063.5	71074.8
PHAX	1.92682e+06	1.18712e+06	1.98523e+06	1.93761e+06	222021	474793	212228	339432
ERC1	914855	554039	921145	917583	105623	247652	111856	154437
SELM	3.07974e+06	2.07408e+06	3.16177e+06	3.18155e+06	374892	824602	393146	514363
MAML1	636415	329465	458188	474653	46302.4	107095	56655.3	79011.2
EGR1	710046	472748	870667	886649	52427.3	220210	79530.6	150363
TAGLN3	1.41747e+06	984380	1.13381e+06	1.2597e+06	197488	418951	121465	150742
STX4	1.34116e+06	865722	1.29688e+06	1.18834e+06	135246	285825	147897	213745
GMEB1;GMEB2	924518	737405	953081	915656	140871	337004	100538	126933
DYDC1	443209	285471	280418	391947	45029.4	78024	53443.8	45150.3
CLNS1A	2.90525e+06	2.01999e+06	2.91675e+06	2.75635e+06	274578	630644	297534	527375
HIST1H1A	1.40094e+06	903576	1.55412e+06	1.77557e+06	155187	419548	195864	234855
ZNF467	162418	56303.6	79343.9	87510.4	15919	20445.3	8406.89	7626.35
STX2	765332	526046	854781	874699	100526	197789	95400.3	135675
WASH6P	1.21117e+06	810782	1.02934e+06	1.02363e+06	127947	252044	134756	164559
ITIH3	870993	417136	1.15972e+06	1.44187e+06	145131	151472	109348	156286
BCL9	500216	330465	425008	466347	50898.3	117338	55178.4	75055.7
SETD7	2.4577e+06	1.54235e+06	2.65832e+06	2.64435e+06	299028	638135	306414	439050
OSER1	229101	135477	221748	201125	16708.5	58358.3	30701.3	31202.1
NPY4R	1.07255e+06	1.01155e+06	1.61696e+06	1.69853e+06	69061.8	270838	170967	222908
DNAJC9	3.30438e+06	1.90077e+06	3.2042e+06	3.18903e+06	378427	797809	379127	557447
SET	2.01194e+07	1.22582e+07	2.10062e+07	2.21528e+07	2.43544e+06	5.26596e+06	2.43549e+06	3.59001e+06
SRSF1	1.73173e+07	1.06999e+07	1.86579e+07	1.90923e+07	2.16171e+06	4.49804e+06	2.18781e+06	3.0838e+06
CEP68	415309	257252	296150	291296	33759	81640	32387.2	52391.1
CDC42EP1	800201	581060	886775	826408	103756	220144	98913	134836
HNRNPAB;HNRNPD	1.32775e+07	5.94506e+06	9.98103e+06	8.14881e+06	1.09285e+06	2.00922e+06	1.09956e+06	1.56179e+06
EVL	141153	72734.7	176126	204333	19406.2	25605.6	25817.2	20977.7
VPS37A	702760	475744	576078	662055	61095.7	164034	79314.2	102590
BTF3	6.58217e+06	4.37705e+06	6.25912e+06	6.66e+06	754512	1.55343e+06	737407	1.13337e+06
ZKSCAN4	237528	164765	218092	225831	26696.8	85200.9	21811.6	38587.2
HAUS1	1.01575e+06	763179	1.12227e+06	1.16768e+06	133328	264348	121455	181130
COX5A	4.45896e+06	3.02938e+06	5.66793e+06	5.68115e+06	661013	1.39253e+06	610614	828664
TXLNA;TXLNB;TXLNG	5.98433e+06	3.74691e+06	4.81584e+06	2.99499e+06	430792	828896	411197	998954
COPRS	3.08035e+06	1.31681e+06	2.59156e+06	3.07456e+06	356973	688787	385061	448729
HLA-B	8.87932e+06	6.84308e+06	1.03638e+07	8.54032e+06	1.15165e+06	2.26026e+06	1.16561e+06	1.39799e+06
SPTBN4	278595	163310	237211	257006	28285.7	96131.5	44468.8	19581.2
MSRB2	1.21356e+06	838213	1.12994e+06	1.1596e+06	145959	250693	133163	191131
HMGN3	680973	366371	366513	464952	109787	71985.5	50461.7	35835.6
NOP16	3.68134e+06	1.95087e+06	3.40973e+06	3.3709e+06	400513	822774	402308	597309
NELFE	2.01343e+06	1.22243e+06	1.77721e+06	1.80495e+06	204394	463936	218656	309549
ENY2	8.00629e+06	5.14633e+06	8.61856e+06	9.01974e+06	1.08635e+06	2.14963e+06	1.05788e+06	1.36557e+06
SIRPA	855243	478481	770411	717767	89744.6	190915	104643	115017
HMG20B	535516	411891	519684	442883	65443.2	86174.5	50594.8	76696.5
AMER1	191324	104087	127669	147923	24660.7	18078.7	13847.7	22624
CEP170B	700331	431388	585432	653872	77469.2	175446	80136.5	103161
FLYWCH2	2.72922e+06	1.68183e+06	2.52564e+06	2.36055e+06	303184	569885	290468	420180
ZKSCAN1	577859	456646	550100	582596	68780.8	143872	66175.4	98452.3
DGCR14	943838	523540	860375	989826	117859	258198	115586	149704
LTBR	663686	397589	617379	549996	67022.4	108900	67972.7	105178
FAS	769006	375069	562953	595564	63512.1	128657	83542.8	88333.2
PMF1	1.3127e+06	807786	1.20123e+06	1.3183e+06	149600	355121	164172	209264
CCDC58	7.33499e+06	5.17239e+06	7.97702e+06	8.10413e+06	937159	1.99667e+06	912929	1.33914e+06
ZKSCAN3	223415	141527	181197	190329	24017.3	50003.6	21923.7	31216.8
FAM204A	989496	576660	982905	990934	129732	271726	127529	163546
PAGR1	857350	439067	649828	829665	61444.2	163762	93254.3	126812
TXN2	4.23676e+06	3.12105e+06	4.76351e+06	5.02852e+06	572738	1.11662e+06	569501	767741
STMN2	2.56186e+07	1.20324e+07	1.96184e+07	1.75815e+07	2.51191e+06	3.03515e+06	1.60434e+06	3.95032e+06
CCDC144A	707903	407397	808539	1.03073e+06	109935	227135	116340	102049
C14orf93	358585	281571	270317	176653	41113.7	72507.6	33751.9	41246.6
PBX1	276970	172276	176696	173810	26318.4	26027.9	22255.2	37004.7
WIPF2	2.01176e+06	1.03954e+06	1.48074e+06	1.52553e+06	185540	387228	163156	263550
ZMAT2	1.45189e+06	1.03435e+06	1.62746e+06	1.67943e+06	184949	397514	187375	272733
ERC1;ERC2	1.27652e+06	876687	1.30385e+06	1.29717e+06	157542	380805	170620	214334
ZC3H15	2.15391e+06	1.30801e+06	1.98594e+06	2.04485e+06	262494	517160	238213	342370
BLOC1S3	2.35741e+06	1.42155e+06	2.35627e+06	2.52494e+06	285879	672876	279236	421764
TIMM8A	3.01649e+06	2.08594e+06	3.34757e+06	3.25012e+06	392742	812165	383893	548051
BCL7C	1.41611e+06	941316	1.36776e+06	1.3645e+06	188087	360396	170830	222171
PPP4R4	499978	241953	548945	439325	46677.7	129614	68365.1	72677.3
FUBP1;FUBP3;KHSRP	7.36082e+06	1.21196e+06	2.52684e+06	9.32134e+06	1.17808e+06	2.1283e+06	171211	307321
LYSMD1	373355	249730	307303	328089	63872.2	56014.4	24670	39445.5
TFAP4	611250	378960	590395	647812	65071.6	140611	79317.9	101266
STAM;STAM2	6.52706e+06	5.34136e+06	7.56457e+06	7.73216e+06	742615	1.37188e+06	766518	1.35166e+06
GPR126	509403	425661	467300	448122	50553.1	117467	63549.7	74083.5
CD3EAP	1.7377e+06	828985	1.29874e+06	1.25007e+06	138348	322903	144457	239082
PLA2G12A	104879	78811.6	101444	70160.5	7056.59	23728.1	8573.68	18568
PRPF40A	2.77925e+06	1.81815e+06	2.70493e+06	2.60994e+06	340979	706690	335297	459305
CYB5B	1.285e+07	8.96671e+06	1.06694e+07	1.22565e+07	1.34496e+06	3.00917e+06	1.51562e+06	1.93711e+06
C14orf142	1.87658e+06	986378	1.421e+06	1.8049e+06	176985	443233	170276	309039
LRRC45	184027	135809	102499	226573	18952	62028.1	15343.8	29256.8
MEAF6	2.36117e+06	1.46591e+06	2.53677e+06	2.5069e+06	273982	652432	316883	416888
THTPA	540649	354088	502062	519596	54686.4	135632	72046.4	82067.5
ATP6V1G1	3.53556e+06	1.98146e+06	3.70264e+06	3.3765e+06	419520	777286	451582	591685
DOK6	1.09178e+06	473502	1.03556e+06	826706	115795	236431	131159	149949
SRSF2;SRSF8	1.57919e+08	9.52393e+07	1.83808e+08	1.73969e+08	1.85291e+07	4.30103e+07	2.19093e+07	2.8248e+07
PINX1	1.49748e+06	822591	1.30062e+06	1.30558e+06	137731	335396	144906	249603
ESF1	1.35233e+06	895331	1.43723e+06	1.44926e+06	181925	390343	174557	240467
SOX11;SOX4	295162	203678	154339	234561	20379.2	60164.2	27145.1	39249.8
CRCP	1.00599e+06	781624	1.14645e+06	1.20007e+06	121153	227629	138251	188041
ACBD5	1.05512e+06	748823	1.15344e+06	1.10532e+06	151220	312201	142310	176433
KLC3;KLC4	3.60772e+06	2.32503e+06	4.79367e+06	4.41629e+06	465192	1.11288e+06	493871	723059
CIAPIN1	3.7577e+06	2.45629e+06	3.86112e+06	3.477e+06	448927	981737	449125	648694
DBNL	2.40091e+06	1.53996e+06	2.20232e+06	2.12967e+06	268415	532266	261892	389367
AIF1L	1.2989e+06	1.14849e+06	1.49503e+06	1.42232e+06	189074	392179	179932	224211
ZNF428	5.64752e+06	2.7116e+06	4.36664e+06	4.53431e+06	496472	1.15739e+06	568110	784405
RNF11	863054	557245	849976	840984	105378	183262	101305	151630
UQCRB	5.13776e+06	3.23573e+06	6.04581e+06	6.16985e+06	731519	1.50729e+06	722762	968566
PSMD9	3.79978e+06	2.63691e+06	4.50481e+06	4.213e+06	425853	1.01586e+06	511671	707979
MBD3	1.67537e+06	1.00123e+06	1.49953e+06	1.49818e+06	169649	333217	171287	285190
LUC7L	2.07665e+06	1.41769e+06	2.52274e+06	2.54247e+06	283918	634479	278716	416541
SS18	1.11982e+06	680830	1.1743e+06	1.12992e+06	137081	297821	150332	192464
MCAM	849194	602067	839628	764601	115606	209059	93841.1	128834
BCL7A;BCL7B;BCL7C	1.12317e+07	8.23522e+06	1.35324e+07	1.41008e+07	1.22225e+06	3.33742e+06	1.45516e+06	2.32161e+06
SH3BP5L	606442	383902	559478	532911	65125.1	154004	73664.6	93027.1
COMMD8	1.73888e+06	1.23633e+06	1.63781e+06	1.72681e+06	207216	480239	195351	306424
ALMS1	201243	134418	198556	194709	24541.6	55220.8	29616.4	30427.1
IGLC2;IGLC3;IGLC6	176189	131482	165645	146896	39792.8	28850.3	18785.6	18871.5
CMC4	599347	347751	585631	557574	62428.8	137833	71045.5	103604
CREB3L2	193133	135801	369561	398658	39333.6	46660	49845.3	33121.5
CTSL;CTSV	1.07773e+07	6.55375e+06	1.10871e+07	9.18783e+06	1.55575e+06	3.35906e+06	1.49585e+06	1.41198e+06
NSRP1	1.15539e+06	723235	1.20049e+06	1.26025e+06	145205	333001	152165	207974
BHLHA15	585938	281823	343922	352030	42278.2	64242.4	30555.1	69248.3
CENPU	353842	194478	328243	300016	31794	101672	46767.8	49415.5
BCLAF1;THRAP3	1.15471e+07	6.68206e+06	1.22026e+07	1.35744e+07	1.4604e+06	3.50165e+06	1.55545e+06	2.08118e+06
SPTY2D1	1.1658e+06	706847	1.28511e+06	1.25496e+06	160529	299213	153380	210608
BAG3	2.43883e+06	1.3941e+06	2.23927e+06	2.05793e+06	229348	501642	249906	409048
P4HB	2.11864e+07	1.4766e+07	2.41647e+07	2.41473e+07	2.86064e+06	5.88047e+06	2.89755e+06	4.05488e+06
CRIP2	2.57275e+06	1.55629e+06	2.23596e+06	2.23483e+06	288718	585311	299383	386281
RRS1	3.13796e+06	1.79759e+06	3.20224e+06	2.73363e+06	400916	697575	383389	499598
FKBP10	1.73711e+06	1.19789e+06	1.76103e+06	1.66047e+06	201627	441607	229218	291982
MND1	862429	558488	979638	1.05921e+06	118347	243256	109202	164248
TACC1;TACC2	1.45986e+06	973766	1.5775e+06	1.7242e+06	196783	392190	195004	269259
UBAP2	1.60189e+06	995833	1.59459e+06	1.54941e+06	165007	376325	193866	288570
PPP1R18	1.4411e+06	873498	1.37085e+06	1.27418e+06	145552	323031	158852	247021
PPP1R16A	652977	436502	582367	557679	79224.4	172987	85420.5	89668
SEC61B	1.91717e+07	7.66638e+06	1.22214e+07	1.22669e+07	1.42735e+06	2.27137e+06	1.53105e+06	2.23003e+06
CUEDC2	697648	413823	624436	646987	70653.4	179144	83175.3	112202
WBP4	837159	659571	940826	951291	123301	274033	114693	149993
SRSF1;SRSF9	4.19127e+06	3.70903e+06	4.22129e+06	3.98738e+06	470078	830018	431582	788102
FAM136A	2.68265e+06	1.85558e+06	3.3826e+06	3.51776e+06	371494	820291	398083	535942
AFF1	228223	203350	295305	284431	44854.8	56460.7	34063.5	34125.6
IGSF9	248834	121029	102720	164559	26043.6	17961.1	41443.5	13905.1
GTSF1	5.51792e+06	3.07651e+06	5.09145e+06	4.8135e+06	541411	1.21532e+06	625920	901752
MEF2BNB	679697	474012	767365	759478	97090.6	219946	94520.9	124912
DBN1	5.07567e+06	3.00178e+06	4.876e+06	4.73117e+06	541919	1.16159e+06	580073	902112
KIAA1143	1.20151e+06	670953	892655	936288	60954.1	214811	106711	175465
ZNF524	716730	561437	941048	1.12042e+06	91293.4	191480	98841.8	156930
NUP153	1.29676e+06	782016	1.09433e+06	1.14447e+06	139747	299772	137373	205837
C11orf52	322205	182014	292975	298982	45539.8	83282.7	45888.9	41137.2
VPS37C	1.09927e+06	575597	1.01352e+06	1.07905e+06	107905	286198	137367	185865
FAM195B	6.17214e+06	3.9015e+06	6.68927e+06	6.48453e+06	735634	1.70486e+06	772818	1.18229e+06
CHAF1A	1.10309e+06	691036	1.11766e+06	1.0445e+06	126174	277067	139289	192472
STAM2	1.50002e+06	1.04055e+06	1.44033e+06	1.3776e+06	178133	381104	188560	246913
CGGBP1	3.07719e+06	2.06554e+06	3.23217e+06	2.9902e+06	398297	826303	382068	539967
SVBP	282756	170751	320173	268046	16825.8	113144	63245.1	21962.1
PGRMC2	3.67314e+06	2.29825e+06	3.62902e+06	3.75718e+06	470886	1.01274e+06	463080	659388
ATF7	665686	429826	495532	495299	61531.9	137719	59469.1	91959.2
FIP1L1	2.44656e+06	1.60403e+06	2.72786e+06	2.61192e+06	305014	687177	330707	453750
CAPRIN1	6.36061e+06	4.07273e+06	6.51707e+06	6.71281e+06	682983	1.42925e+06	836804	1.16041e+06
ANGPTL4	468671	350591	515767	598782	85884.9	242147	66879	56631.2
EIF4ENIF1	931883	596614	876661	817271	111228	225606	103470	151762
C1orf21	499943	213430	940337	665324	62940.1	135410	103136	77791.2
SAFB;SAFB2	8.18433e+06	5.06111e+06	7.222e+06	7.4963e+06	888697	1.93313e+06	871090	1.39761e+06
ARHGAP28	1.35181e+06	364077	1.27819e+06	691431	134450	312070	171743	100569
HSF1;HSF2	5.26015e+06	3.77254e+06	4.67024e+06	4.74466e+06	598803	1.25226e+06	574083	864948
ZYX	3.09647e+06	1.64845e+06	2.47475e+06	2.42178e+06	263207	542163	293716	467888
MIEN1	3.1972e+06	2.23581e+06	3.58881e+06	4.07972e+06	421533	871682	471187	584497
C9orf40	917054	494213	803139	722809	83735	227840	89792.8	147652
BRD4	1.14343e+06	804331	995555	964820	140688	317693	129137	164507
VAMP8	5.17948e+06	2.85951e+06	4.9183e+06	4.63247e+06	523801	1.11415e+06	581217	906177
TMEFF1	45326.3	93855.4	136456	72256	17193.4	8960.42	6894.71	16910.8
HLA-A;HLA-B;HLA-C	1.75065e+06	1.0781e+06	1.37371e+06	1.52321e+06	173931	393776	160838	277671
AATF	1.87717e+06	1.30909e+06	2.00367e+06	2.06458e+06	267810	538733	256026	337219
PYURF	2.09059e+06	773660	1.11887e+06	480482	122378	211018	118296	172910
HLA-A;HLA-B	6.18492e+06	4.7133e+06	6.98332e+06	6.04459e+06	781022	1.3631e+06	735429	1.12773e+06
TRPC5	921009	662584	1.30424e+06	1.45891e+06	149458	454245	157677	189641
ERC2	1.26748e+06	666523	1.08008e+06	1.10638e+06	139790	274583	73431.9	201893
TP53INP2	638168	509845	132531	1.07078e+06	57800.2	86630.3	97671.1	93037.7
LAMC2	270017	148819	232275	234869	36928.5	74057.8	29600.3	36254.1
HLA-A	3.58185e+06	1.90103e+06	3.07622e+06	2.75477e+06	305859	739736	428059	485588
IFT20	630274	469100	555495	663675	42411.5	197411	85346.5	100603
BTG1	205868	327134	480108	536511	59477.2	71541.3	46058	67132.6
LRIF1	522795	321846	448963	528003	71960.2	123937	67858.3	80462
TPT1	1.72008e+07	1.22088e+07	2.05504e+07	1.97459e+07	2.09354e+06	4.67639e+06	2.24447e+06	3.55834e+06
CIB1	1.09084e+06	784966	1.05015e+06	1.13026e+06	148682	306628	146747	187603
SHROOM3	382241	231177	323267	333167	39432.1	111638	45337	57773.6
ING2;RRP36	1.70325e+06	821793	1.08115e+06	1.1392e+06	146461	230739	99029.8	202345
CCDC174	1.03017e+06	506379	884703	866597	112180	215053	114160	161061
BRD9	575963	374522	451245	494803	67439.3	139243	58438.1	81335.8
C2orf68	436598	118706	178925	301254	87025.3	28003.5	28115.8	47442.3
MRPL54	1.42216e+06	829665	1.44017e+06	1.54482e+06	201795	428923	217440	233311
COX6B1	1.25674e+07	7.16134e+06	1.27544e+07	1.2078e+07	1.62281e+06	3.45069e+06	1.64086e+06	2.24138e+06
ZNF22	383476	250032	313813	360227	69693.9	56953.7	32416.3	49317.2
GLRX5	3.74412e+06	2.70417e+06	4.15185e+06	4.34581e+06	288942	1.16088e+06	515704	729562
LUZP1	1.50456e+06	884740	1.32248e+06	1.38289e+06	174033	363653	172262	252751
ZNF787	1.60698e+06	987470	1.58856e+06	1.67745e+06	183014	321133	179063	329531
HAUS7	1.05378e+06	725844	1.08919e+06	1.09259e+06	150353	304324	150065	187738
GFER	1.3665e+06	782960	1.39075e+06	1.45811e+06	168841	364250	172581	262523
EP400NL	222486	243734	287360	403913	22225.5	61644.8	6412.33	62798.5
HNRNPDL	8.07552e+06	5.56955e+06	8.21101e+06	7.53875e+06	980210	1.97472e+06	1.05868e+06	1.40791e+06
HLA-B	3.9786e+06	2.96878e+06	4.04866e+06	3.78245e+06	533165	1.13435e+06	520996	694185
JUN;JUND	1.3854e+06	667778	1.51016e+06	1.93742e+06	169553	366506	165932	288481
SNRNP27	2.13098e+06	1.25743e+06	1.79918e+06	1.92407e+06	239009	469104	253188	336168
VPS72	932660	580632	716790	872431	103990	222614	101871	147617
PRPF40A;PRPF40B	7.65046e+06	5.49875e+06	7.12967e+06	7.64007e+06	947053	1.91175e+06	907619	1.39527e+06
ZNF148	922857	599218	748431	740268	93167.3	197541	98326.6	138153
KIAA0754	265768	204733	358501	389180	37009.6	91735	45339.9	53885.8
HLA-C	1.11904e+06	670904	1.34933e+06	968423	89571.1	338878	98983.8	232830
DYNC2H1	912346	669025	1.62191e+06	1.24567e+06	169108	256016	164929	174097
CAV1	5.95965e+06	3.91547e+06	6.44129e+06	6.44974e+06	776526	1.53287e+06	883752	1.09021e+06
ARL2BP	2.30673e+06	1.61351e+06	2.46272e+06	2.37077e+06	291299	687392	305421	439158
PDIA3	1.45552e+07	1.02795e+07	1.42486e+07	1.33656e+07	1.82397e+06	3.8291e+06	1.78627e+06	2.57237e+06
CUX1	570250	339421	613375	596389	77937.3	176841	72084.6	107940
F8	8.05594e+06	3.03248e+06	1.55723e+07	1.18572e+07	1.47377e+06	2.02119e+06	1.15472e+06	1.6992e+06
IRF2BP2;IRF2BPL	2.64669e+06	2.05681e+06	2.45618e+06	2.7824e+06	382673	741495	395409	418091
EEF1B2;EEF1D	2.18164e+07	1.35901e+07	1.79773e+07	1.98281e+07	2.21669e+06	5.303e+06	2.35254e+06	3.67916e+06
TMEM123	1.1086e+07	8.15564e+06	1.58e+07	1.59893e+07	1.81197e+06	3.51095e+06	1.98762e+06	2.30308e+06
NKD1	237336	61905.6	120059	232059	32577.2	15082.7	32079.3	24142.6
KIAA0319L	497229	446351	514430	429036	76476.1	141649	71881.5	74234
CENPQ	271737	168963	278887	286662	43941.1	86711	35763.2	44027.7
C19orf53	1.42911e+06	649517	1.22822e+06	1.22805e+06	168682	325051	113687	223921
NENF	4.55033e+06	2.63806e+06	4.65145e+06	4.78202e+06	554045	1.29853e+06	649793	822513
SLIRP	1.3906e+07	9.29598e+06	1.43313e+07	1.55695e+07	1.85917e+06	3.5183e+06	1.94376e+06	2.57438e+06
FAM89B	422030	231940	290816	149896	46004.2	29110.1	42280.5	41413.6
DNAH2	837429	205224	835782	654595	89847.7	187469	119944	118826
ZNF184	359579	197654	304632	310935	34675.3	88800.6	32455.6	63946.3
MED12L	472680	285423	670681	733426	31212.6	156779	69212.8	114003
LYSMD1;LYSMD2	804918	523897	689533	451023	54853.5	116756	77695.2	164815
CCSAP	392545	251413	355120	347691	46128.7	74011.1	39453.3	66502.9
CEP55	646760	460547	629988	599239	82004.5	176251	75173.7	115075
NCOA3	527820	375464	514560	513454	68702.6	150374	68704.4	96179.5
PRRC2B	783924	466903	665597	691462	89949	185743	91023.3	126767
ANP32A;ANP32B	2.31499e+07	1.57031e+07	2.44213e+07	2.50051e+07	3.2935e+06	7.26002e+06	3.11797e+06	4.34712e+06
DTNBP1	1.09101e+06	801536	1.31135e+06	1.29953e+06	150754	347796	151623	232378
SSSCA1	4.94857e+06	3.33121e+06	5.25237e+06	5.02975e+06	668805	1.42329e+06	658799	935752
SUMO2	4.15987e+06	2.74368e+06	3.14935e+06	4.75971e+06	281988	747775	438197	737511
POLR3K	1.876e+06	1.14734e+06	1.50319e+06	1.66275e+06	206743	395986	229803	279523
HLA-C	6.44277e+06	4.45782e+06	6.76357e+06	6.39683e+06	711692	1.61073e+06	881975	1.18718e+06
CBX1	9.50878e+06	6.37402e+06	9.68774e+06	9.81547e+06	1.16677e+06	2.5127e+06	1.23704e+06	1.85685e+06
ATPIF1	1.92479e+06	1.30233e+06	2.62199e+06	2.33113e+06	280297	590169	286147	399860
ENPP4	2.62571e+06	2.03661e+06	2.69916e+06	2.63326e+06	340259	668693	354587	494135
GTF2F2	4.01451e+06	2.75371e+06	3.70106e+06	3.73672e+06	497404	1.00652e+06	497270	703024
GPATCH2L	340423	175367	277084	309664	37548.4	81140.7	41099.7	53614.5
TNIP2	434598	287769	400508	401642	33204.7	101094	52812.1	76716.5
PRSS2	144959	43193.3	30111.7	232448	14907.7	15480.2	8615.14	41625.6
RWDD4	2.89115e+06	2.10618e+06	3.72626e+06	3.50367e+06	390251	815080	451733	581874
ZFYVE19	802933	536668	801394	917155	111648	204737	94469.5	147827
C1orf50	1.20598e+06	907930	1.37889e+06	1.32783e+06	176168	385489	178520	231313
ZNF143;ZNF76	954139	516342	1.11059e+06	884054	118248	199171	124395	173042
PDLIM1	4.58334e+06	3.02998e+06	4.90693e+06	4.87772e+06	588728	1.2439e+06	630084	900856
THYN1	2.44544e+06	1.96983e+06	2.91405e+06	2.86941e+06	411434	732097	384248	449097
ARHGEF35;ARHGEF5	550908	269257	380414	404983	59918.6	107259	54107.5	67412.9
ATP5H	1.44996e+07	1.04757e+07	1.74798e+07	1.67292e+07	2.12726e+06	4.67608e+06	2.14506e+06	2.91994e+06
C12orf60	295728	193756	272417	281161	43083.9	87831	37375.4	46762
BLOC1S2	1.10582e+06	582665	942144	877358	127460	230457	113930	168004
HLA-B;HLA-C	2.154e+07	1.22291e+07	2.19903e+07	2.08718e+07	2.16985e+06	5.01576e+06	2.97269e+06	3.91696e+06
TGIF1	591417	528334	623412	628474	81401.6	167272	92996.6	104467
NPM1	1.34976e+07	7.70962e+06	1.26371e+07	1.25491e+07	1.64886e+06	3.4654e+06	1.58444e+06	2.44642e+06
HLA-A;HLA-B;HLA-C	1.10744e+08	8.58683e+07	1.08756e+08	1.13662e+08	1.6498e+07	3.0715e+07	1.63964e+07	1.92007e+07
NRBF2	1.31802e+06	968534	1.41973e+06	1.43987e+06	183851	357173	182708	261509
MRVI1	166438	86796	91380.9	220404	12804.3	37487.2	29136.5	12273.9
ZNF440	258978	191520	263165	206956	24519.4	76303.6	34693.4	41125.8
HSPA5	1.64217e+07	1.07159e+07	1.61812e+07	1.49306e+07	1.9949e+06	4.18265e+06	2.05751e+06	3.00996e+06
CCDC14	201186	72056	98420.7	166531	19277.5	34582.9	12172.7	23892.3
CLU	949712	654477	1.18801e+06	1.24636e+06	159305	328913	138211	189014
VTCN1	102314	35568.6	83218.1	85853.3	15629.1	11903.6	14658.2	12909.3
FOSB	276005	121210	335846	381163	18520.5	92509.9	42864.2	57060
FUBP1;KHSRP	3.64006e+07	2.64036e+07	4.00052e+07	4.69759e+07	5.43925e+06	1.11837e+07	5.27644e+06	7.04045e+06
ING2	552019	306120	487085	663512	91859.9	163727	64077.5	78100.1
CD9	7.17092e+06	5.63962e+06	9.80347e+06	9.98004e+06	1.25072e+06	2.34973e+06	1.22506e+06	1.52735e+06
POLR2I	3.13781e+06	1.84303e+06	2.99187e+06	3.13559e+06	342815	739899	392998	610024
NAP1L4	5.77568e+06	3.95696e+06	5.3678e+06	4.87588e+06	670141	1.41031e+06	708288	969221
ZFAND1	2.11392e+06	1.71938e+06	2.0665e+06	2.31014e+06	304466	615495	293968	380852
SVIP	4.01813e+06	2.14406e+06	3.4893e+06	3.73739e+06	474902	1.10894e+06	549268	636117
PRPF18	1.00154e+06	667444	989846	961574	138915	254517	139146	180977
FAM171A2	360629	277269	402971	441186	62272.3	101740	47147.1	63125.7
UNK	636891	459006	742579	827137	98659.6	198957	95585.1	127907
MKL1	493821	300228	428105	428097	57837.5	127024	65404	75261.9
NCKAP5L	511668	286941	369421	398537	57963.6	88504.8	41667.8	68236.2
BRD8	808453	581492	781141	791043	101061	220761	109306	149198
HMG20A	1.38238e+06	923799	1.31301e+06	1.54016e+06	122413	361589	172127	271131
ATF1;CREB1	5.34257e+06	3.45157e+06	6.09322e+06	6.00788e+06	881686	1.69047e+06	868360	985333
CACNA2D2	369288	276324	400983	381302	71093.3	106624	52436.6	50330.4
HIST1H1E	1.29115e+06	784930	1.42046e+06	1.32721e+06	156766	430835	183881	247309
NDUFB7	1.22885e+06	873901	1.32672e+06	1.34502e+06	145701	370099	174206	246975
UBXN7	2.52108e+06	1.70987e+06	2.50578e+06	2.54144e+06	339486	726643	316580	489103
MPHOSPH6	1.62003e+06	1.05663e+06	1.61419e+06	1.57742e+06	212573	451867	202492	314136
CALB2	909544	725675	1.01886e+06	997957	148251	315080	136190	167262
VIMP	563356	350134	513791	558066	51858.9	131479	73920.4	103512
SELH	477063	329051	401510	489232	66210.7	122143	79229	53741.4
MRPL42	1.12588e+06	804918	1.18986e+06	1.18219e+06	142175	336205	158893	223454
AGRN	186672	108950	136194	155506	21475.1	47613.1	21632.9	26693.4
ANKRD54	1.10051e+06	855311	1.41106e+06	1.40033e+06	159828	353512	170620	243761
ANAPC16	993616	779480	1.10419e+06	1.26207e+06	151692	311726	157757	190154
FCHSD1	506950	303708	341471	364204	38942.3	109171	50266.9	66793.5
DDAH2	3.70916e+06	2.78978e+06	3.58852e+06	3.53791e+06	505487	1.06481e+06	500953	676914
MRPL50	6.70201e+06	4.18098e+06	5.55739e+06	5.53124e+06	689430	1.53859e+06	767141	1.07416e+06
S100A3	878172	669529	1.04199e+06	1.03773e+06	130278	275778	127299	187916
HLA-A;HLA-B;HLA-C	2.92002e+06	2.28606e+06	3.92193e+06	3.02356e+06	373662	807881	414705	572710
TOM1L2	686011	533020	694566	667297	104009	230685	93421.4	120987
SP3	820397	602810	806606	742007	95746.4	194856	102946	154655
DAG1	1.01395e+06	836975	998508	1.00607e+06	131787	253081	136451	197066
PHRF1;SCAF1	1.72115e+06	935025	2.34139e+06	1.49035e+06	206037	468218	226825	307520
SNN	405626	172413	469495	469978	80820.9	133648	64811.7	52743.3
SAFB	2.39026e+06	1.41521e+06	2.12801e+06	2.09708e+06	263468	564497	275891	427970
CCSER1	1.23186e+06	639187	1.03743e+06	1.27918e+06	164587	325392	130455	213711
GATA6	396953	243572	321263	309216	35316.1	100702	53375.8	51813.2
PRRC2A;PRRC2B;PRRC2C	4.16844e+06	3.15536e+06	5.14472e+06	5.43049e+06	484206	1.21177e+06	663931	890196
NDUFS8	3.382e+06	2.32637e+06	3.76809e+06	3.91896e+06	510014	1.073e+06	480044	683190
TMCC3	413844	258549	386233	412044	62414.8	118404	48812.5	70800.9
KLF12	247285	94928.2	186677	154483	23022.4	21924	33919.3	39285.7
TNFRSF10A	1.11616e+06	815561	1.07634e+06	1.27482e+06	145601	263118	133927	220530
LIME1	751409	461980	559285	569334	79659.6	168084	102467	86039
CAV2	2.76946e+06	1.89435e+06	3.31101e+06	3.21587e+06	482029	843365	453352	517685
NEBL	715790	479496	909095	762709	113840	231740	107219	133487
EAF1;EAF2	1.62645e+06	951776	1.48512e+06	1.4605e+06	249524	465129	229440	244088
ASXL2	226445	200753	208160	254453	18666.9	88029.8	36303.6	36533
FAM186B	345420	242751	262869	385617	36543.6	114888	54416.8	47530.8
IRF2BP2	1.2428e+06	788997	1.11822e+06	1.15409e+06	157584	305467	161962	218891
C15orf57	824305	530681	847076	998157	108683	235514	117364	162807
USP29	141593	74085.7	180465	142251	25492.5	22730.7	24853.8	21032.5
PRPF40B	443497	360367	339745	403688	59767.3	128629	50117.4	68394
UIMC1	387561	240858	366633	364787	54236.7	104569	46868.6	68477.5
SNAPC5	446725	318737	446139	432157	62008.7	146628	67543.9	79845.3
RBBP4	1.38764e+07	9.38962e+06	1.17758e+07	1.21104e+07	1.4025e+06	3.39463e+06	1.53047e+06	2.47945e+06
C12orf65	500378	291787	459277	509885	78983.6	124382	52427.6	82244.9
CRB3	1.1268e+06	536203	718913	1.05796e+06	80923.4	278078	128232	170303
SHANK2	184668	160184	163422	218958	31340.5	39043.8	27144	26872.6
LIN7A;LIN7C	3.41528e+06	2.5127e+06	3.0356e+06	3.27287e+06	451776	861563	452705	607266
POMP	2.82385e+06	1.90942e+06	2.75833e+06	2.69079e+06	363490	747049	377762	538446
GPATCH8	540869	337964	509719	533401	77281.2	149018	73333.3	98123
RPE	1.1322e+06	934312	1.23263e+06	1.32509e+06	168526	360775	153393	229168
LRRC75A	947480	681229	1.25831e+06	1.22067e+06	171778	364848	173509	191178
ZNF394	136147	63489.4	105515	126937	21900.7	43208.3	14069.3	17215.7
FABP6	514872	419574	529483	502541	52701.7	133862	72595.5	98628.5
RHBDF1	254631	144852	256759	263042	39892.4	86817.1	39398.2	46204.5
ING4	501410	267207	392314	347454	46901.6	120213	59246.9	65347
SRRM1	3.79072e+06	2.38579e+06	2.96274e+06	2.97386e+06	426418	880626	426283	573658
FAM177A1	1.17638e+06	758659	1.54825e+06	1.47192e+06	190754	375448	192853	253314
BCAS2	1.99271e+06	1.41219e+06	2.04941e+06	2.04071e+06	286730	535050	289946	389583
YBX1	2.16561e+06	1.07432e+06	1.7958e+06	1.83978e+06	224408	414893	248912	363619
SRSF3	2.17855e+07	1.14882e+07	1.78416e+07	1.74771e+07	2.32819e+06	4.29677e+06	2.26288e+06	3.62273e+06
COX5B	1.36053e+07	7.50452e+06	1.27238e+07	1.29916e+07	1.76371e+06	3.67408e+06	1.88171e+06	2.45116e+06
SHROOM2;SHROOM3	879181	675141	838439	1.20398e+06	152946	286333	120745	136492
EIF4H	5.28619e+06	3.31827e+06	4.74143e+06	4.83527e+06	585911	1.20453e+06	633306	981322
ZNF76	304046	193574	263965	255533	25474.4	78810.9	31402.2	56280.3
NOTCH2;NOTCH2NL	577180	355216	491755	579063	75665.3	160119	69668.4	104775
CCDC85B	460552	340280	681847	494789	78687.6	168633	31755	82580.9
IRF2BPL	1.4178e+06	989537	1.23784e+06	1.30603e+06	179290	382734	193704	235971
FDX1L	1.28904e+06	818413	1.29317e+06	1.52079e+06	191644	406365	184778	244567
CRTC2	947293	615331	837072	807211	121047	239570	109113	156948
POLE3	1.467e+06	1.07524e+06	1.4507e+06	1.38687e+06	162279	373892	189460	290304
TCEA2	620094	541984	751047	751470	107006	260640	89547.9	124871
MAP1A	323242	216695	267753	287698	40256.9	77087.6	43981.8	49978.2
CBR1;CBR3	796017	687515	460757	642648	104828	188196	103104	120312
ZFP91	834026	482187	756768	743041	97464.7	211017	109820	144052
ZNF691	661841	261992	545719	608122	89598.6	169498	69606.7	105847
DDA1	562354	525281	968272	874753	92115.5	245374	111934	131621
ZNF48	421211	310505	419248	408759	49293	101503	53530.4	86818.7
ZNF557	184846	132042	146376	172952	36972.2	66378.5	16647.9	17163.2
PHF23	1.38871e+06	967647	1.58792e+06	1.43201e+06	192545	392258	222869	255877
TRAK1	168179	153462	225206	244911	31116.7	61425.9	23345.1	35673.5
ZC4H2	344657	300113	406306	393682	56976.3	141764	50691.7	68535.1
FNBP1	791360	491405	905668	864770	115083	243932	117863	163782
SF1	2.93651e+06	1.96018e+06	2.83961e+06	2.87218e+06	307187	737095	378239	593225
LLPH	2.8633e+06	1.77101e+06	3.82611e+06	3.38385e+06	467012	770087	499234	563454
NUCB1;NUCB2	2.44098e+06	1.10093e+06	2.2901e+06	2.26957e+06	230006	626158	377684	399112
CWC25	740971	412247	714193	748279	100421	208136	95904.2	147515
CALR	1.37653e+07	9.00608e+06	1.34633e+07	1.27751e+07	1.71848e+06	3.45993e+06	1.82839e+06	2.64289e+06
DCTPP1	8.1182e+06	5.72712e+06	9.14343e+06	9.41038e+06	1.13478e+06	2.42853e+06	1.1717e+06	1.77574e+06
MAP1A;MAP1B	991976	838844	1.06314e+06	1.05254e+06	162410	322268	165108	184429
BORA	251563	138228	263501	313161	30860.3	65746.2	39277.8	48786.5
ING3	280512	190628	319107	330414	40232.2	79961	38015.5	62450.6
HIST1H1A;HIST1H1C;HIST1H1E	1.03219e+07	5.54012e+06	8.69471e+06	1.2069e+07	1.42929e+06	2.18365e+06	1.82809e+06	1.17494e+06
SAMD13	812035	712700	1.14154e+06	1.10382e+06	113134	273990	134732	193480
POU2F1	2.14729e+06	1.27352e+06	1.72193e+06	1.65105e+06	237384	505936	248137	329717
CPLX1	1.24179e+06	884217	1.29198e+06	1.18812e+06	140779	311720	141895	274403
AMOT	233837	205074	158536	136781	24704.7	56438.6	24834.1	37500
NUP50	1.93423e+06	1.16535e+06	1.59681e+06	1.62094e+06	205374	408651	222800	328892
TXLNA	1.58946e+06	896590	1.53783e+06	1.62743e+06	191348	407104	226048	310232
TRANK1	484208	452733	683605	658099	38521.2	153937	62194.6	133736
PIN1	3.49889e+06	2.28421e+06	3.44221e+06	3.30093e+06	445032	941819	461666	695334
PRKRIP1	1.07292e+06	708784	1.20047e+06	1.234e+06	145015	349964	145705	244366
SNRNP48	587551	438048	624712	688241	84569.7	186139	80940.4	123849
SLC39A6	927789	761081	1.19961e+06	1.21175e+06	126307	248978	156613	209456
ERCC5	227479	181818	164626	179625	34295.2	52568.9	26426.2	27934.6
ZNRF2	1.62712e+06	347400	906120	989997	111344	268007	84265.8	215391
PPIE	2.20993e+06	1.49684e+06	2.04717e+06	1.87526e+06	266583	538172	275177	401139
HLA-A;HLA-B	149053	125130	203280	272764	31216.4	56156.8	23903.5	29691.9
HDGF	7.29994e+06	4.07328e+06	7.25069e+06	6.63754e+06	931847	1.86149e+06	1.01072e+06	1.39376e+06
MAX	983994	582346	1.03332e+06	1.1088e+06	124134	280136	140064	209251
SCRN1	2.7229e+06	1.93551e+06	2.83328e+06	2.8175e+06	368119	833609	395833	563730
NRGN	834823	198461	286430	216728	28807.2	28362.9	58354.5	77266.2
PAF1	1.56633e+06	1.02697e+06	1.54309e+06	1.51162e+06	227218	466985	230176	299275
UBQLN2	2.62672e+06	2.00872e+06	2.85305e+06	2.9322e+06	389511	760868	384101	560383
BCL7A;BCL7B	1.13895e+06	561143	1.0802e+06	966964	152485	281371	88401.2	202396
GPATCH4	1.08952e+06	628290	1.03739e+06	988344	144885	296030	140857	206652
AIMP1;NASP	1.99744e+06	1.53338e+06	1.84049e+06	2.19275e+06	223402	466083	235247	431342
SGTA	7.18936e+06	4.60151e+06	7.3503e+06	7.15568e+06	969427	2.06027e+06	1.02336e+06	1.46852e+06
PXN	1.06225e+06	659927	1.10029e+06	974097	149970	274454	148725	203817
FAM193B	411727	269213	347926	382396	58149.3	126355	53853	68758.8
HLA-C	2.29867e+06	2.005e+06	2.78524e+06	3.96037e+06	257067	488973	395140	601234
C12orf57	1.7208e+06	989540	1.6614e+06	1.68945e+06	285185	560937	285921	296865
HSPE1	1.97024e+07	1.35996e+07	2.09621e+07	2.07095e+07	2.79586e+06	5.8744e+06	3.01913e+06	4.01273e+06
MRPL17	2.99706e+06	1.95954e+06	3.10785e+06	3.05538e+06	427401	723868	467774	585652
TAF8	804931	481009	583159	591599	89449.8	188901	85967.6	115057
C1orf198	481181	272275	391246	354818	52927.6	103016	52453.2	77059.1
KRT15	194356	145278	155734	213016	26651.9	37539.2	28099	32902.4
GADD45GIP1	1.9623e+06	1.10008e+06	1.69918e+06	1.72819e+06	218967	470821	256334	341008
CTNNBIP1	1.47292e+06	1.06623e+06	1.39976e+06	1.38997e+06	200099	472768	177769	286948
WTAP	1.31086e+06	880726	1.38489e+06	1.3538e+06	194204	404900	199554	265831
ABLIM1	779784	528229	735122	781502	106690	203189	117048	147543
CDKN2C	277458	202472	338510	413711	56535.9	92345.2	46610.8	51151.6
C9orf85	333908	293240	327650	465332	42829.2	76577.2	34244.3	72882.5
NHS	197540	149855	197733	233857	29678.8	48399.9	24155.1	39530
FKBP10;FKBP9	498660	767775	1.21846e+06	810770	139246	290942	137195	131082
YBX3	4.00896e+06	2.18544e+06	3.85865e+06	3.65112e+06	460291	976306	520494	795250
SDC1	412147	251303	280627	303219	41443.3	60888.7	38736.5	78415.3
CLIP1	1.26151e+06	792866	1.33663e+06	1.33626e+06	168064	371053	189030	266330
HLA-C	210148	155398	154230	104511	29491.8	24823.3	19082.4	36460.6
TRIAP1	1.7471e+06	1.18735e+06	1.98776e+06	2.03043e+06	270125	563419	288254	367056
FAM50A;FAM50B	4.18922e+06	3.11585e+06	4.71576e+06	4.40539e+06	620046	1.3667e+06	625140	883103
HSCB	845161	593707	872570	909156	114707	236130	123450	178250
PDRG1	1.65144e+06	1.10228e+06	1.52668e+06	2.03166e+06	231294	439762	202728	326950
MT1E	42648.7	24121.9	73074.4	58340.8	9189.47	8552.73	6026.45	10409.1
S100A11	1.04943e+07	7.03189e+06	1.15835e+07	1.1088e+07	1.47071e+06	3.16085e+06	1.45784e+06	2.32143e+06
ENO2	4.53428e+06	3.74974e+06	4.50471e+06	4.39511e+06	747464	1.62412e+06	608314	817825
TAF13	529245	458571	644612	696607	105037	243579	82554.5	101710
RBBP4;RBBP7	1.2841e+07	9.32754e+06	1.39236e+07	1.42314e+07	2.03791e+06	4.23453e+06	2.10683e+06	2.60793e+06
UBR7	1.4117e+06	1.0319e+06	1.62367e+06	1.58481e+06	202891	456998	228896	299936
GOLM1	1.96503e+06	1.12884e+06	1.69963e+06	1.55323e+06	200066	481233	229123	345207
IGF2	212716	86904.4	198117	192909	30892.6	58852.6	31277.7	37797.1
SKA3	981544	626624	962342	1.0361e+06	139247	310893	146950	196447
C10orf32	922084	692078	969075	887513	134060	259923	131949	185632
ARHGEF35	1.0027e+06	507106	788400	670962	110777	200862	128158	129774
P4HTM	1.2157e+06	845051	1.08923e+06	1.07111e+06	173480	359841	171065	208345
RANBP1	9.15115e+06	5.8339e+06	8.21995e+06	7.57296e+06	1.06085e+06	2.28261e+06	1.13259e+06	1.66016e+06
TLR3	130644	103666	142779	143101	12310.4	40610.8	16510.6	31872
CSTF2;CSTF2T	3.33778e+06	2.47175e+06	4.14374e+06	3.78868e+06	514599	1.10565e+06	567770	693977
KHDRBS3	940652	595381	1.01215e+06	987006	156131	294560	150472	185267
NPTXR	427952	397076	326692	342839	50025.8	109329	52475.1	78597.5
MICA	1.01613e+06	776246	1.18619e+06	1.30098e+06	170128	362053	147062	220012
CLCA3P	446638	149749	313700	270170	53101.2	71517.5	50456.4	49944.9
GLTSCR1L	326566	206643	230791	229644	34798.3	73977	34626.6	46890.8
CDK2AP1	965433	665321	670761	511150	124713	113010	82417.6	124050
R3HDM1	572538	427565	600549	654071	94756.9	175497	78616.1	113455
HSF1	1.34553e+06	1.02971e+06	1.36289e+06	1.42031e+06	209894	417974	221809	259280
TAGLN2	6.53332e+06	4.41992e+06	6.26998e+06	5.97676e+06	820340	1.74475e+06	896326	1.27988e+06
DSG2	2.61366e+06	1.86351e+06	2.70083e+06	2.57696e+06	417185	799874	408548	505229
DCBLD1	291189	219956	225017	303109	48165.7	87972.5	36169.2	43668.5
TXN	2.14034e+07	1.51742e+07	2.33686e+07	2.32043e+07	3.4171e+06	6.33481e+06	3.43599e+06	4.50271e+06
ZFAND2B	1.1832e+06	705639	916060	992907	137276	240634	138590	201209
ZNF519	1.68111e+06	1.03831e+06	1.60262e+06	716190	262209	206219	351598	208127
VTI1B	1.37489e+06	884604	1.25828e+06	1.3794e+06	202068	400141	202742	266286
BRD3;BRD4	2.32743e+06	1.66954e+06	2.08237e+06	2.20849e+06	380980	770333	348774	383880
GMEB1	610876	413036	665555	739700	109407	205915	96306.9	118170
MED29	1.62259e+06	1.15786e+06	1.97439e+06	1.96378e+06	256621	561922	284566	355011
C17orf89	671926	322172	483553	609087	76091.1	185780	42294.2	118874
CCDC6	2.02534e+06	1.2956e+06	1.90716e+06	1.8412e+06	256804	577334	276199	392688
CDNF	182676	193114	174169	220825	24931.7	101174	42152.3	22556.9
MAP7	1.17696e+06	691655	1.04728e+06	1.018e+06	154100	268961	166467	203113
ZGPAT	1.07798e+06	693803	1.12416e+06	1.10573e+06	154370	326356	156171	234605
SS18L1	540348	351506	355012	509146	79654.1	85029.1	59318.6	75075.3
KXD1	370291	318438	528394	561371	68239.5	140288	69237.2	91965.4
SIRPA;SIRPB1	402284	244214	366340	345656	28948	74612.6	62136.1	65632.6
CMC2	3.42722e+06	2.93968e+06	5.09267e+06	4.95294e+06	694983	1.24124e+06	671691	810541
FAM32A	1.18657e+06	819609	1.01339e+06	1.12584e+06	136871	381058	166928	217583
CAND2	1.95013e+06	3.44311e+06	1.67931e+06	1.62371e+06	265134	851920	156006	387407
TMBIM1	4.43359e+06	2.61233e+06	3.85375e+06	4.1264e+06	555364	1.08958e+06	543065	879646
ICT1	5.12301e+06	3.11508e+06	4.49805e+06	4.44012e+06	728702	1.36887e+06	692353	879152
UCHL3	2.77683e+06	1.96842e+06	2.79713e+06	2.83039e+06	397650	811332	404789	597893
YBX1;YBX2;YBX3	2.31794e+07	1.39783e+07	1.97021e+07	2.18486e+07	2.89667e+06	5.81488e+06	3.15144e+06	4.32484e+06
ADGRL1	127493	113713	175438	195983	26640.4	46461.3	11756.1	27874.7
IRF2BP1;IRF2BP2;IRF2BPL	1.16364e+07	8.27989e+06	1.07991e+07	1.27891e+07	1.39409e+06	2.88049e+06	1.55574e+06	2.48445e+06
IFT22	1.2381e+06	1.01756e+06	1.16037e+06	1.21666e+06	151991	321004	171637	256446
IGFBP3	616703	398046	669015	668309	73077.3	145457	107001	124447
HLA-C	931829	529602	662780	245134	102497	152592	97009.1	112286
INCENP	838014	553926	884774	964016	136086	277854	127848	174313
ATRX	453623	281263	511980	492264	83977.8	119607	81632	86499.2
TP53BP1	819443	541230	754358	734903	124114	200519	130788	137828
NCBP3	1.41759e+06	943891	1.31425e+06	1.15081e+06	175891	398489	180012	264654
HLA-C	796471	789154	881915	965576	60086.8	251036	111020	191743
CNBP	1.58015e+06	946297	1.3906e+06	1.47938e+06	160881	360254	195281	322542
RNF187	495154	332553	377921	410522	67500.8	124864	70877.5	71464.7
FAT3	3.85773e+06	3.4106e+06	5.01743e+06	6.49785e+06	757620	1.62526e+06	740123	844785
LASP1	6.01366e+06	3.37918e+06	5.99563e+06	5.81502e+06	724313	1.63552e+06	886985	1.24789e+06
TMEM159	2.46314e+06	1.43675e+06	2.31802e+06	2.17361e+06	372794	598640	372246	439293
ATOX1	2.20498e+06	1.72168e+06	2.45963e+06	2.5703e+06	353530	673831	333767	490198
HLA-A	1.05217e+06	906668	1.15225e+06	1.03939e+06	130107	284781	150810	227639
SGF29	902751	546964	744462	746997	124619	255733	131039	138860
TESC	809544	705045	832867	784151	114368	255179	124792	163654
C18orf32	957985	513348	1.10095e+06	1.10539e+06	177035	321781	156342	195639
LEMD2	1.89852e+06	1.33882e+06	1.74032e+06	1.68876e+06	274884	572281	249918	345932
CEP85L	138463	103179	50688	66354.7	18437.5	11795.2	17927	12771.9
TGIF1;TGIF2	1.94682e+06	1.34412e+06	1.50967e+06	1.72169e+06	242225	455271	261048	326071
ZFP36L1	776044	542781	903744	940398	124917	211354	117251	180859
RBM3	6.60353e+06	6.16962e+06	7.47421e+06	6.56802e+06	792525	1.58718e+06	931045	1.46813e+06
RAPGEF1	94866.7	170630	236045	185725	34475.9	20798.8	37254.7	30452.8
COA7	2.25493e+06	1.56773e+06	2.62102e+06	2.4489e+06	336882	700706	374919	482290
C2orf71	164329	60334.7	65927.9	111965	16385.7	16432.5	16055.5	8773.38
ZNF839	190884	136579	131097	164661	30493.7	20435.9	28377.7	26608.6
LRRC46	144431	80273.3	183764	136230	27645.3	12564.6	26940.1	24310.6
PRRC2A;PRRC2C	887454	951750	1.87769e+06	1.96104e+06	178358	318545	198201	324282
STIP1	1.1574e+07	8.0454e+06	1.2158e+07	1.19247e+07	1.62732e+06	3.40496e+06	1.75698e+06	2.5349e+06
GID8	1.2402e+06	851509	1.26135e+06	1.22957e+06	155235	336229	186063	265253
SSBP4	156174	12607.4	56246.2	70481.7	10295.5	15846.2	12878.7	2054.46
ATP6V1E1	1.71854e+06	1.21959e+06	1.83831e+06	1.7837e+06	284028	545303	268032	356962
CDCA8	1.10201e+06	601161	1.17137e+06	1.23308e+06	170136	342156	183533	232698
RGS10	3.25045e+06	2.36006e+06	3.22342e+06	3.24455e+06	487919	970344	471666	696307
C1orf122	2.22923e+06	1.26548e+06	1.45224e+06	2.14198e+06	254046	549736	293480	364601
DLGAP5	1.31306e+06	798579	1.29553e+06	1.37965e+06	195305	411866	192831	282359
MRPL34	4.46148e+06	2.73699e+06	5.11875e+06	4.72442e+06	654057	1.14046e+06	779449	902619
CUX1	1.00421e+06	678721	934081	957460	138469	349142	137441	207922
KLC1	1.50781e+06	1.07731e+06	1.67831e+06	1.57614e+06	231311	492455	245779	319484
ID1	2.29532e+06	1.42635e+06	1.82996e+06	2.01435e+06	263347	486243	297806	406910
AKAP8L	1.97594e+06	1.30651e+06	2.21844e+06	2.25001e+06	303189	656826	324282	445225
ZNF768	1.07459e+06	678171	1.06055e+06	1.23316e+06	170347	284278	178866	212899
POLD4	391972	213122	413577	437529	84495.3	154410	51695	63322.8
CHP1	1.98741e+06	1.43261e+06	2.0181e+06	1.77673e+06	254816	523262	291558	399962
HEXIM1	3.02637e+06	1.84351e+06	3.15915e+06	3.22025e+06	419518	902301	438979	698255
POLR1D	4.27461e+06	3.08038e+06	4.89226e+06	4.82325e+06	652382	1.387e+06	699296	976197
PCSK9	187864	138497	214286	259319	37852.4	56139.7	36216.1	19596.3
MRPS6	2.87163e+06	2.29921e+06	2.81978e+06	2.97736e+06	459013	834149	428496	589343
RPRD1A	2.61538e+06	2.01698e+06	2.63881e+06	2.50956e+06	421861	791078	414970	522455
BAG2	6.04701e+06	4.49041e+06	5.92297e+06	5.71352e+06	771679	1.58018e+06	818612	1.32656e+06
EFNB1	547740	412961	558119	604309	88268.5	143445	102451	101461
HIST1H1C	2.17514e+06	1.10949e+06	1.13667e+06	1.0473e+06	152627	323843	196829	217435
FAM3C	4.65457e+06	3.4178e+06	4.75259e+06	4.90259e+06	655245	1.43589e+06	757021	978586
KLC1;KLC4	3.25102e+06	2.33345e+06	2.90257e+06	3.01766e+06	373486	812006	290085	718811
C1orf123	3.2386e+06	2.6336e+06	3.81689e+06	3.91644e+06	508184	1.09432e+06	567527	735090
CIRBP	1.87266e+06	1.2358e+06	2.126e+06	2.00791e+06	283922	540250	293256	423598
EXPH5	265138	171903	205397	241544	40784.4	72438	33670.7	41823.6
PML	1.33836e+06	827574	1.37321e+06	1.35723e+06	211686	390287	217318	281224
SRSF3;SRSF7	7.20598e+07	5.12768e+07	7.31305e+07	7.64779e+07	1.1577e+07	2.1429e+07	1.07944e+07	1.5308e+07
ERH	6.74299e+06	4.22359e+06	8.77553e+06	8.39198e+06	944149	2.34135e+06	1.14238e+06	1.66182e+06
ZEB1	172369	87818.2	183944	134329	10156.3	31753	29079.7	27767.2
WASF1	782487	586511	625880	589635	102212	188476	90490.5	123086
CARHSP1	8.1491e+06	6.52639e+06	8.80522e+06	9.09041e+06	1.23881e+06	2.45986e+06	1.3528e+06	1.79478e+06
TRIM44	163352	177855	368638	314201	36606.5	79000.3	49160.3	42209.7
CHMP4B;CHMP4C	2.41162e+06	1.63347e+06	3.28568e+06	2.10071e+06	337485	726869	382629	456322
ITGA6	1.45088e+06	1.03353e+06	1.27665e+06	1.26669e+06	217190	404400	206963	256131
CTNNA1;CTNNA2	3.49183e+06	2.83789e+06	2.67083e+06	2.43204e+06	448433	1.01943e+06	461111	565614
FUBP1;FUBP3	9.29907e+06	8.29792e+06	7.37814e+06	8.13727e+06	1.06858e+06	1.99569e+06	975263	2.13283e+06
CDKN2AIPNL	1.87057e+06	1.20353e+06	1.9421e+06	1.86819e+06	268957	597243	312659	385330
NOTCH2NL	137896	107492	141785	164060	26194.8	31699	26022.3	6814.51
TTMP	683254	566440	614157	698797	108700	201080	99286.9	133810
NUP58	2.88527e+06	2.13655e+06	2.6302e+06	2.68575e+06	421145	831992	388143	572660
ACD	655366	386987	553404	572515	75425.3	201266	88497.3	122000
RNF25	868153	628705	822050	918378	109279	264193	139375	176795
BLOC1S4	806322	547728	831077	750094	129759	275834	131538	159709
POLR3G	848623	662819	1.26685e+06	1.23089e+06	169291	318907	162318	219946
MED15	1.39052e+06	1.0391e+06	1.31709e+06	1.26202e+06	197505	407557	194405	285737
CTNNA2	1.88721e+07	1.5553e+07	1.36018e+07	1.43098e+07	2.99134e+06	5.72758e+06	2.60677e+06	2.5863e+06
CYSRT1	1.0757e+06	594402	655135	873959	139701	213668	98771.6	147020
NOL7	2.26082e+06	1.14902e+06	1.77476e+06	1.67994e+06	298450	430246	300385	347554
MED19	1.66182e+06	1.01014e+06	1.42119e+06	1.42266e+06	175412	389864	194884	338609
AMD1	695568	484683	1.15483e+06	1.16012e+06	144845	201595	148829	198579
LSM3	1.07645e+07	8.88219e+06	1.46618e+07	1.24508e+07	1.84764e+06	3.55192e+06	1.93611e+06	2.4247e+06
C16orf45	520462	431690	639282	607521	126822	197176	56648.7	85225.2
RNF4	392753	309271	600923	615270	57329.7	163857	84219.5	102581
FAM50A	1.48915e+06	1.0653e+06	1.58838e+06	1.64727e+06	218258	496737	235914	343297
RBBP7	8.40494e+06	5.76535e+06	7.15345e+06	7.43447e+06	1.02247e+06	2.07227e+06	1.09502e+06	1.65088e+06
ZC3H10	324507	202494	328687	397878	35481.6	87486	28518.4	88433.8
SPRY2	88461.2	115036	110201	99304.9	13187.3	35125.1	9410.48	26261
PDCD4	1.61873e+06	1.53303e+06	1.31611e+06	1.24226e+06	269290	625819	205735	267360
PFDN1	4.77894e+06	3.2522e+06	4.94805e+06	5.27565e+06	653559	1.42612e+06	774578	1.0576e+06
HLA-A;HLA-B;HLA-C	8.15238e+06	7.33703e+06	9.60236e+06	8.45441e+06	1.41596e+06	2.16451e+06	1.66172e+06	1.46692e+06
DAB2	449015	373174	476257	463893	76954.5	148740	72154.7	95357.5
BOLA1	2.32472e+06	1.64984e+06	2.25848e+06	2.02909e+06	353217	720954	345039	456504
CUX1	778607	514332	744507	782866	123042	269718	114921	164697
ZC3H14	1.17298e+06	768139	1.0926e+06	1.04914e+06	166311	322412	171392	233749
ZSCAN31	389096	270656	323405	334749	62509.8	119206	50194.2	62025.5
CD33	306158	175286	392010	308512	62782.1	55354.3	61129	30299.7
PDLIM2	1.51492e+06	926482	1.39557e+06	1.42323e+06	240738	438250	209073	293628
SRSF4	1.43857e+06	1.21922e+06	1.33866e+06	1.55193e+06	186197	392063	220784	305764
MPZL1	1.44516e+06	1.09711e+06	1.40922e+06	1.54599e+06	210068	427832	230439	310840
WASF1;WASF3	158676	35779.8	216877	97412.1	24480.8	34649.1	24117.3	20663.7
CLASRP	937981	553524	694942	776494	141756	248790	113827	137617
ENO2;ENO3	978617	668303	736607	549427	135393	247962	119419	131419
HPCAL1	4.37727e+06	3.80856e+06	4.58606e+06	4.92068e+06	735614	1.51139e+06	655428	966743
NOTCH1;NOTCH3	3.20968e+06	2.53176e+06	3.0229e+06	2.91921e+06	431106	992042	441755	687070
RNF114	2.03326e+06	1.4068e+06	2.06318e+06	2.22919e+06	290413	619133	306498	472365
NUDT9	1.66691e+06	1.22705e+06	1.66536e+06	1.58044e+06	249470	508503	270555	346642
PCNP	3.84384e+06	2.09085e+06	2.73413e+06	2.56326e+06	410774	825582	400020	597468
CHTF8	1.00651e+06	787698	847799	1.08071e+06	127766	363492	105931	225220
DKK1	486278	317205	465313	624888	64742.7	136684	62841.1	116406
MLLT10	310591	211015	276770	228577	37217.5	73466.2	39506.4	56819
CDA	3.19933e+06	2.25748e+06	3.00924e+06	2.97542e+06	541381	1.04599e+06	506362	599724
GMEB2	954470	621119	735601	881530	142857	286557	146775	161827
CNN3	2.81155e+06	1.84731e+06	2.45812e+06	2.28973e+06	389775	766971	350387	516773
LZTFL1	1.15651e+06	795818	1.20583e+06	1.07084e+06	206069	443794	183180	219927
MSLN	678987	501577	622076	683646	122182	196718	126720	111770
CD320	1.3641e+06	879100	980687	1.00727e+06	128558	273976	155695	224735
C1orf106	199762	90642.6	236895	294784	54519	44690.1	38939.3	24398.5
YBX1;YBX3	5.08136e+07	2.93172e+07	4.31526e+07	4.13281e+07	5.35993e+06	1.06157e+07	5.99973e+06	1.01808e+07
AMOT;AMOTL1	862001	718280	710836	1.0898e+06	108429	303836	58163.8	194263
ARHGEF17	168324	65873.7	196988	196067	40188.9	34307.2	35199.2	34617.4
SRA1	1.14416e+06	821294	1.15794e+06	1.15042e+06	163600	338296	173840	265919
UBXN2B	438733	307756	320020	286031	58313.6	94683.9	39170.4	62031.5
C19orf25	2.16584e+06	1.78808e+06	2.34914e+06	2.83544e+06	415946	802039	412396	450381
C17orf96	182093	254823	260350	336522	49329.3	49524.5	54635.9	47682.9
NPW	354427	210115	434985	448918	51485	130716	75471.1	76079
CNN2	5.07589e+06	3.24415e+06	4.88835e+06	4.46633e+06	708284	1.46597e+06	664525	1.08802e+06
COX19	1.40772e+06	1.11681e+06	1.61602e+06	1.90082e+06	222918	478112	255798	326672
SPINK2	170003	156137	145153	195318	30810.2	55112.7	27568.1	32041.7
EAF1	1.07588e+06	679678	895850	980383	142074	286101	151586	210020
CDC42EP3	523289	295138	431237	592343	87918.6	113779	60359.8	96053
ITGA5	1.9024e+06	1.51257e+06	2.00712e+06	1.93137e+06	351055	634169	323584	387951
MBD2;MBD3	1.697e+06	777806	1.04586e+06	1.09559e+06	197965	344716	173121	215046
CROCC;CROCCP2	394077	275465	372459	389010	94819.1	112041	36703.9	52046.1
CCDC97	1.56998e+06	1.03483e+06	1.5537e+06	1.58692e+06	214931	486775	254119	348400
BATF3	96091.6	60011.1	70113.4	95272.5	10492.9	20542.4	11379	24855.1
CHCHD3	3.17166e+06	2.06262e+06	2.7915e+06	2.79995e+06	441864	833332	433152	637455
TGFA	210534	235808	454036	399172	57771.2	65841.3	31119.2	64969.8
MISP	1.62172e+06	985158	1.49194e+06	1.57199e+06	252133	497944	242610	340331
STX3	1.24134e+06	731896	1.15627e+06	1.29337e+06	182609	383128	187955	275732
HSPB8	632796	303998	544156	494079	62559.1	167207	81566.3	119362
BCL9L	869380	551689	777457	773542	104769	218776	117045	183149
NDUFV3	3.37074e+06	2.24236e+06	1.64901e+06	3.07084e+06	363040	762839	299483	665646
FOSL1	1.12902e+06	529672	895190	793301	132391	270254	121685	194579
EEF1D	7.77331e+06	5.35686e+06	7.27861e+06	6.81968e+06	963168	2.23305e+06	1.09893e+06	1.6389e+06
ATP6V1F	2.83754e+06	1.98687e+06	3.20537e+06	2.92886e+06	432829	963181	451223	668655
C8orf33	2.13792e+06	1.22987e+06	2.18594e+06	2.14751e+06	357967	629441	366572	466276
HLA-A	2.74766e+06	2.26849e+06	2.92493e+06	3.02914e+06	437960	901600	478456	624070
NAP1L1	7.55032e+06	4.34945e+06	5.71664e+06	5.60382e+06	893190	1.81163e+06	794980	1.30796e+06
CREM	405743	508729	892652	713916	46363.4	200486	98077.7	140049
LAMP2	4.39014e+06	3.8283e+06	5.02505e+06	5.5289e+06	641364	1.52404e+06	734305	1.1001e+06
FAM174A	1.0538e+06	361757	475584	375681	21714.9	185213	66623.6	99278.6
WBP11	1.52173e+06	930294	1.40818e+06	1.39313e+06	244038	422498	239173	302181
GPATCH2	441556	278102	311314	401272	49183	116939	60822.2	78131.6
LTV1	1.17316e+06	876776	1.29693e+06	1.27169e+06	195600	378645	188660	281628
SREBF2	163415	77378.1	391249	441975	55896.6	34608.3	54195.7	54182.8
MKL2	779296	514637	585445	542410	79218.8	162202	87687	132797
KRT18;KRT19	1.4005e+08	1.07196e+08	1.73612e+08	1.56437e+08	3.00965e+07	5.30227e+07	2.78787e+07	2.68665e+07
DIXDC1	201637	183185	187861	183605	35641.7	72165.5	25070	37018
PAX2	343674	186642	210725	226948	42134.5	68174.9	36709.4	43596.1
MAFK	330608	186190	305878	297819	44692.6	92482	45412.3	72865.6
EREG	566828	622290	971066	1.05233e+06	176344	210707	101672	136005
ZNRD1	872598	467549	674801	591201	80822.8	171504	103162	145079
VGF	418440	198061	233328	423318	37121.2	136921	22400.3	90788.6
YLPM1	927529	702232	774613	740910	114462	256681	121643	175922
CBR3	652801	421024	517304	532980	90702.7	170868	84523.2	115714
PAWR;PPP1R9A	934905	1.10955e+06	1.94769e+06	1.55471e+06	188834	335418	176003	356733
SEP15	1.05438e+06	837168	1.26549e+06	1.28037e+06	213716	422329	219919	236586
MAPKBP1	85505.4	140526	196450	106247	26604.2	31217.5	20676.7	21963.3
CHMP4B;CHMP4BP1	2.62438e+06	1.66253e+06	2.50263e+06	2.53369e+06	358072	634370	312931	715234
CEP192	283670	175480	275905	353496	51218.5	54102.2	56245.5	57461.4
ZNF609	553185	386315	471027	503680	75447.2	153499	84775.4	107493
MTIF3	708694	593020	712371	722672	130763	261311	121073	149599
FAM171A1;FAM171A2	2.17776e+06	1.7786e+06	2.90356e+06	3.33753e+06	434495	729524	413616	568281
EID1	211126	97889.9	124931	142050	23693.3	44690.6	8953.51	29031.2
CENPT	376714	328058	372584	373404	58595.7	129577	62818.7	84603
HEXIM1;HEXIM2	2.20388e+07	1.42798e+07	3.37421e+07	3.3998e+07	3.13385e+06	8.33004e+06	3.83492e+06	7.19809e+06
RAI1	324584	236322	268123	330967	52402.8	73782.7	57577.4	59737.8
RNF113A	892973	527677	919896	883054	132093	284317	145702	205996
JUN;JUNB;JUND	1.17654e+06	587769	2.16346e+06	1.97375e+06	127885	528314	354501	269341
RPS19	7.18768e+06	5.02907e+06	7.84946e+06	7.18732e+06	1.11884e+06	2.18842e+06	1.18547e+06	1.66413e+06
RNF6	147576	121567	136448	131519	17717.7	37916.1	22743.5	30534.4
AGGF1	313502	210934	259425	230066	38541.4	82506.1	39884.6	57492.5
CCDC137	980843	617177	861458	818772	140559	261041	127499	193821
BCL7A	479830	247806	446233	458728	81656.2	180602	63435.4	98484
ZCCHC8	1.85782e+06	1.06483e+06	1.56737e+06	1.59895e+06	233466	512444	260808	369543
SH3GL3	240717	170457	151293	155666	42296.9	56092.5	9452.23	22629.3
LYAR	3.02539e+06	2.10652e+06	2.47783e+06	2.29923e+06	392249	802909	369487	559446
SNRNP70	6.71754e+06	4.51493e+06	6.47136e+06	6.19318e+06	1.06319e+06	2.03112e+06	1.00293e+06	1.46016e+06
SWI5	273439	179159	274273	290443	44193.8	115491	52590	56550.5
EFNA3	250371	154009	362158	357445	88326.8	68878.2	38156.8	52350.6
LYRM7	3.00254e+06	2.11039e+06	2.64179e+06	2.63037e+06	457570	881505	421888	594206
CBR1	803660	505736	348713	527518	47325.9	204662	158940	36638.1
SOX11;SOX12;SOX4	744106	647180	917554	696866	96526.2	185959	101919	203702
MBLAC1	104211	105214	124094	156985	16660.1	31602.9	13610.1	29158.2
TBCA	1.20281e+07	7.94386e+06	1.294e+07	1.20736e+07	1.74975e+06	3.58734e+06	1.91585e+06	2.90126e+06
LRP11	205454	197354	128504	231395	67132.8	54490.4	17353.9	26031.2
AIM1	318236	223763	326112	413800	65165.7	82584	59321.9	63658.3
MFAP3	136463	109977	189686	181772	23755.8	61261	34103.5	29607
TCF3	388426	379986	465863	456464	69082.8	110442	72436.2	96725
SAMD5	357000	299175	279035	302927	73083	36692.4	71897.1	48785.6
CDH15	141503	151993	95735.9	178842	15977.4	66708.8	18558.8	40299
SPRED1	311925	244882	325581	316405	53519.3	111312	60318.1	65818.5
UBE2B	6.18926e+06	3.78689e+06	3.92118e+06	4.18184e+06	662814	1.24668e+06	578024	964162
POF1B	306028	175166	309343	315850	54009.8	86285.9	30782.4	69645.2
ASB9	493203	432562	496643	377942	51821.8	175601	72295.5	113738
PAGE4	178727	121273	188214	132375	36279.6	22094.1	35860.1	26665.7
SHROOM1	337637	171582	206216	201102	37371.2	56283.2	39608.8	42274
HSPA9	8.73798e+06	6.54122e+06	8.26907e+06	7.29259e+06	1.25555e+06	2.5421e+06	1.30966e+06	1.8225e+06
OSTF1	1.81961e+06	1.32901e+06	1.69974e+06	1.65649e+06	289780	572657	272474	385864
DNPH1	3.14007e+06	2.458e+06	3.12918e+06	2.85954e+06	488156	885370	515829	690496
ULBP1	198073	177777	221518	197722	33901.8	78448.8	29017.5	45871.2
ING4;ING5	524251	474641	579995	685247	106627	182057	92041.9	116064
RAD51AP1	702672	469779	731482	744770	123483	266120	120944	165935
IGHA1	326571	307831	130530	67674.1	54152.3	45265.5	43233	42900.5
LMO7	161040	102119	179684	240200	32609.9	47124.5	23950.2	36198.4
KIAA0586	137508	100964	75432.8	124509	21867.5	34555	20674.8	23693.2
AMOTL2	258484	138114	215787	204393	21501.8	62797.3	30225.5	54872.9
MRPL40	2.90177e+06	2.63002e+06	3.01111e+06	2.9575e+06	464709	992751	509965	676743
NUFIP2	2.42103e+06	1.45246e+06	2.18875e+06	2.24202e+06	312745	670179	376464	521343
CRTC1	961101	468027	545350	521549	74068.8	164859	84864.3	131365
CROCC	369497	255319	321117	321400	47990.7	120615	56589.2	73712.1
PEA15	5.1622e+06	4.47256e+06	7.27345e+06	7.58435e+06	1.03236e+06	1.95644e+06	840123	1.49046e+06
VBP1	2.93087e+06	1.98941e+06	2.86622e+06	2.9402e+06	489083	1.03755e+06	513513	662592
SDC3	377829	234414	122126	316257	55431	76235.8	56427.4	5620.76
KCNT2	1.90916e+06	1.45391e+06	2.21654e+06	1.79016e+06	253198	490548	336364	415267
SPECC1	625625	449565	628862	624526	105410	211108	109533	144774
FKBPL	939494	701394	932472	850431	149401	314625	154485	208454
CTNNA1	4.05863e+06	2.97623e+06	3.1991e+06	2.8321e+06	557888	1.21014e+06	549063	699720
ELFN1;ELFN2	302513	215488	333912	329115	70985.3	110322	57841.1	43492.7
LRRC59	9.69192e+06	7.10753e+06	1.21815e+07	1.26334e+07	1.96901e+06	3.83932e+06	1.83743e+06	2.49325e+06
DAZAP2	425457	245515	457416	405739	68868.7	264937	98036.9	71585.3
SRSF7	7.36373e+06	4.44014e+06	6.77754e+06	6.76537e+06	1.04079e+06	1.7687e+06	1.05797e+06	1.70586e+06
TFEB	357953	215217	259191	291693	51298	118809	41058.4	61137.1
ING5	852605	630401	889684	926468	136432	259254	105859	219406
KNSTRN	784698	509365	810238	868003	129521	251075	138593	187154
APLP2	576810	401573	524945	547097	93577.8	185335	78086.4	125386
AKT1S1	1.96341e+06	1.20215e+06	1.78315e+06	1.66629e+06	269612	515311	286457	418400
C17orf59	529344	427158	574884	528866	90991.3	180665	86453.3	125324
FOXO4	511965	185270	466261	253765	79801	35793.6	79344.1	67933.1
C10orf54	1.18047e+06	693408	1.09573e+06	1.12293e+06	193689	464668	178902	260272
AXIN1	233331	165838	190097	223153	37975.1	89188.6	31733.6	46615.8
BET1	2.2611e+06	1.91978e+06	2.53582e+06	2.99696e+06	416253	825954	430758	552701
ZNF165	60853.7	42067	112243	20674.2	9994.86	17817.8	10747.6	10361.1
TACC3	869366	482591	1.03558e+06	1.08101e+06	147197	314914	161104	231160
LRP10	231349	139112	214414	230159	61179.6	61288.3	30376	26012.3
UBE2R2	2.48307e+06	2.17892e+06	2.70252e+06	2.6683e+06	447646	887985	454257	606641
ICOSLG	239686	259300	376188	426607	69471.6	96031.9	31757.7	61405.2
GLI2	155809	131187	147524	185876	26873	61383	25510.1	35623.8
SMAGP	992355	684416	947241	1.17558e+06	168239	281046	168472	232014
RBM8A	4.53449e+06	2.8575e+06	4.31481e+06	4.5326e+06	645010	1.42329e+06	759264	1.06978e+06
ZSCAN2	165726	148071	115712	164062	35218.2	54710.3	29397.2	21042.2
EGR2	54264.2	31730.3	160012	157829	23055.2	16607.6	23342.5	20880.8
HMMR	588913	378888	662120	702236	120315	227378	109936	138929
NEK1	144107	94125.7	124653	192785	25673.2	35892.8	21887	30042.3
CGNL1	169877	115358	132668	199411	28093.6	63749	34184.1	28545.8
CEP83	232238	195352	185037	183057	35612	77926.8	24701.7	43372.5
NECTIN1	424901	272494	332793	287812	48986.6	90545.5	30563	79897.2
CRIP1	9.11924e+06	5.7125e+06	7.25823e+06	7.91775e+06	1.23284e+06	2.17698e+06	1.36033e+06	1.79503e+06
CBFA2T2	87907.4	115518	238190	215109	16036.7	36594.3	32155	42755.6
PPP1R14C	1.12012e+06	727357	415876	1.33536e+06	155340	397160	127219	229014
ZNF33A;ZNF33B	901377	357546	1.14248e+06	1.06578e+06	197078	312672	190734	212387
HPCAL1;NCALD	2.10241e+06	1.80545e+06	1.78815e+06	2.49449e+06	366391	746755	313253	447120
FAM234A	421154	400357	416385	380970	77019.8	134567	71049.8	93010.7
HLA-A;HLA-B;HLA-C;HLA-E	1.01524e+07	1.86229e+07	2.62701e+07	2.38111e+07	3.41298e+06	7.83817e+06	4.08532e+06	4.75133e+06
OCIAD1	2.89246e+06	2.08972e+06	2.33192e+06	2.35808e+06	385555	760134	422685	555463
MIER1	648195	470166	561955	582612	100902	188558	102882	135951
NOL8	486773	352218	484057	471273	89965.5	161316	87901.1	109427
NECTIN4	236010	66429.8	104794	202317	34643.2	14253.9	34365.1	29747.4
TXNDC12	4.87034e+06	3.90853e+06	6.52047e+06	6.2332e+06	923477	1.83063e+06	939550	1.379e+06
LDLR	877387	576709	850013	885186	162631	300057	155243	198099
AHDC1	230481	145564	239638	273877	44721.7	63278.2	37032.8	53527.3
ZMIZ2	359077	30403.9	126435	153984	43443	22837	32275.7	26360.1
FSTL3	254505	152707	205002	231000	30343.2	75299.9	38003.5	53175.6
UTP14A	2.35679e+06	1.65572e+06	2.1692e+06	2.14996e+06	416754	813277	412110	486944
SREK1IP1	668678	425150	570817	602054	97536.5	164472	95952.8	148076
SEMA4C	248022	184895	404308	372388	56268.9	79921.1	68138.7	61803.2
CA9	470006	271749	339066	389829	91841.5	171153	54543.2	60869.5
PACSIN1;PACSIN2	1.08514e+06	635115	921695	926814	133891	272582	158775	228774
NCL	2.00661e+07	1.41367e+07	1.92408e+07	1.87417e+07	3.25319e+06	6.53222e+06	3.28586e+06	4.67885e+06
SCG2	315883	239650	217563	311839	48109.3	67556.5	47907.2	70784.3
DEPDC5	153644	52232.3	112324	112339	39798	23204.4	18389.3	23960.2
GNS	2.20249e+06	1.57367e+06	1.90164e+06	1.91967e+06	335959	677673	356659	447131
GCA	1.5929e+06	1.44214e+06	1.48272e+06	1.46896e+06	275829	546054	256637	345988
NDC80	750320	510303	787235	783529	129807	272997	140183	183319
CNN2;CNN3	1.10489e+08	7.68239e+07	1.09094e+08	1.21725e+08	1.94765e+07	4.12083e+07	1.93695e+07	2.68497e+07
MTURN	429426	282264	239756	210457	57498.5	52738.5	32902.6	76537.8
BANF1	7.86537e+06	5.38883e+06	7.14586e+06	7.22046e+06	1.15209e+06	2.41692e+06	1.17629e+06	1.8597e+06
TSC22D1;TSC22D2;TSC22D3;TSC22D4	1.50259e+06	1.05098e+06	1.41209e+06	2.54998e+06	173245	478358	208396	408667
ZC3H8	502688	323262	455398	436044	55219.6	146938	68872.7	120063
ETV5	129978	125904	245864	59561.3	24851.9	50961.2	23971.7	29391.8
RPS19BP1	1.63225e+06	983043	1.27542e+06	1.19867e+06	245432	407448	254182	270866
S100A4	8.38585e+07	6.1467e+07	7.63177e+07	7.55563e+07	1.18731e+07	2.51462e+07	1.32221e+07	1.9029e+07
DAXX	1.59844e+06	1.19372e+06	1.46042e+06	1.3648e+06	268034	499279	262630	332219
C9orf142	1.54319e+06	1.15968e+06	1.41692e+06	1.29999e+06	248773	529474	251892	327007
PROSER2	956736	603829	851164	957067	164875	347314	171965	213985
HDGF;HDGFRP2;PSIP1	1.4449e+07	1.15097e+07	1.08024e+07	1.47182e+07	2.64848e+06	4.34688e+06	2.19828e+06	2.89421e+06
OR4K3	1.60756e+06	2.26503e+06	3.03256e+06	2.65537e+06	515035	535710	407665	597470
PYGO2	780458	515615	717449	817627	98381.8	230792	135488	184398
UBALD2	637188	862953	1.62493e+06	1.26829e+06	243565	450830	161380	211661
SLX4	236822	169551	129786	154419	32502.2	46387.1	23349.3	36705.6
TIMM13	4.87335e+06	3.14059e+06	4.72953e+06	4.47419e+06	754690	1.5669e+06	818477	1.15058e+06
SUMO1	3.16858e+06	2.58278e+06	3.38606e+06	3.61735e+06	579539	1.11496e+06	582781	820111
LRP8	271494	221965	225558	253165	52970.2	82543.4	41878.7	49519.2
ETV6	419900	325684	367151	350973	70999.5	116201	63336.1	82922
IRS1	345001	231479	362981	445272	74964.3	102350	70215.5	76867
ADAM15	577182	445590	522730	573304	103705	171938	102499	131547
TAF9;TAF9B	1.37712e+06	921964	1.38762e+06	1.37935e+06	271221	518518	257916	320430
ZNF629	586833	359395	403833	377484	64825.3	121714	63665.5	102973
CENPF	427120	257999	499219	511741	75560.1	192227	82577.9	116456
TAF9	849058	605356	826426	1.02445e+06	155881	329187	151006	204174
RPL29	2.31327e+07	1.09602e+07	2.56851e+07	2.38096e+07	4.4206e+06	5.28161e+06	4.80663e+06	5.43858e+06
MEX3C	363420	337147	395849	351216	71454.5	106488	68948.4	82327
CDCA2	535673	298731	592147	606120	93605.2	211958	104783	137991
MRGBP	816059	554065	781640	824637	158479	281610	144166	185447
SNRPC	5.28477e+06	3.96053e+06	7.44125e+06	5.98049e+06	971837	2.02984e+06	1.14211e+06	1.28369e+06
BEGAIN	291642	151652	221982	219445	40830.7	77788.6	40881.1	54236.9
UTP14A;UTP14C	1.80364e+06	1.29392e+06	1.53718e+06	1.45797e+06	267615	495424	262732	378103
MAFG	369382	224954	323965	372230	59479	159614	63613.8	85967.4
RBBP6	586737	421617	553467	602855	117423	210130	118904	127091
PAIP2	4.41856e+06	3.14842e+06	4.48208e+06	6.02329e+06	849740	1.77531e+06	831682	1.07187e+06
ZFAND3	401078	262362	262738	308650	36738.4	100692	50749	72756.9
AKIRIN1;AKIRIN2	643506	499699	810301	867213	61604.8	329490	160047	154211
RBFA	542908	436638	480400	506463	110229	209861	103099	98701.7
RELL1	414040	243753	445398	319945	78634.4	140945	80071.9	72072.9
SRP14	4.71066e+06	3.47898e+06	4.22032e+06	4.04387e+06	746932	1.38307e+06	778256	1.01127e+06
SHROOM2	322791	243879	355249	430775	73090.6	119222	62381.2	73857.5
C14orf119	554478	386760	592023	571107	115924	226515	102468	128074
HDAC5	88645.1	54797	158217	176497	36616.4	24354.5	29169	11184.5
MAP7D1	668283	421895	516540	488958	95188.5	164976	103058	115204
MYT1	260959	134920	174658	153633	38052.8	33299.5	37997.5	15930.9
LYRM9	390330	100131	354042	213270	58370.2	63856.6	62064.5	61295.8
DGCR6	483738	406629	498236	630217	111022	200129	81498.9	103040
HLA-B;HLA-E	3.13602e+06	6.72045e+06	1.33307e+07	6.16688e+06	1.20733e+06	2.5684e+06	743386	1.60583e+06
BACH1	179189	100140	167233	231851	44643.6	51014.9	31015	29543.3
PLEKHG2	186822	166252	179388	211037	39336.2	40647.6	24948.3	48010.7
AAMDC	684729	432989	651813	603025	116749	235077	125328	148801
ID2	342480	200896	134951	275512	9530.69	71015.4	49777.1	54380.4
ZNF580	290427	166126	200177	204634	25760.8	47369.8	57197.9	41172.3
ZSCAN21	296236	266979	288166	233966	49070.3	103685	51864.7	69669.1
R3HCC1L	354997	256694	322217	334867	56679.8	106746	54332.3	87477.6
C2orf49	1.21349e+06	914543	1.166e+06	1.15754e+06	235348	464728	212298	274456
IFI44L	260202	178122	436911	512014	64164.2	88825.3	44477	108207
SFMBT2	667932	203439	411356	592917	81505.4	211650	109101	111489
PNPO	1.66341e+06	1.30373e+06	1.4575e+06	1.50098e+06	255146	533888	278585	371501
CCP110	236441	183506	233675	317793	52758.6	68521.9	50579.9	46331.9
VAPB	3.34313e+06	2.36661e+06	3.20743e+06	3.17905e+06	499613	1.02729e+06	559912	844123
ZNF440;ZNF700;ZNF763	3.3017e+06	2.95286e+06	3.90901e+06	4.32117e+06	708963	1.44053e+06	751797	833788
E2F3	289073	233878	246151	256409	53415.2	91098.5	34954.8	57116.9
RP9	1.15013e+06	667962	971256	979377	207100	356884	205465	221953
CNN1;CNN3	1.00773e+07	1.26303e+07	1.52095e+07	1.16987e+07	1.58826e+06	7.13202e+06	3.76584e+06	1.27424e+06
C12orf45	690656	499749	704549	740605	120761	234059	113651	186512
ZNF444	244999	164938	176891	233680	47266.2	56575.1	29699.2	43167.2
ANKRD12	153511	107272	132179	164729	12629.3	59737.5	34202.8	28767.3
SRI	5.4936e+06	4.2383e+06	5.41941e+06	5.45006e+06	970421	2.10523e+06	1.03173e+06	1.3645e+06
EVA1A	187445	322208	292487	62801.9	53624.3	58089.5	52259.8	35893.9
MAFF;MAFG;MAFK	1.90241e+06	1.40225e+06	2.51659e+06	2.77222e+06	481065	950286	462856	495048
SRSF4;SRSF5;SRSF6	2.67221e+07	1.75386e+07	2.39563e+07	2.36202e+07	4.60698e+06	8.12485e+06	4.84806e+06	5.66153e+06
SRSF10	2.68263e+06	1.62656e+06	2.36727e+06	2.51159e+06	426384	744465	442717	637935
TPM1;TPM3	1.12192e+06	600228	885419	1.88565e+06	116881	413021	129313	315451
CWC27	1.26052e+06	857984	991672	1.01134e+06	185537	392034	184291	258370
TXNDC15	882069	688040	756594	722268	125741	226280	140666	187720
MID1IP1	913189	622999	739468	745581	132193	265709	133249	196534
REST	255281	242932	279189	342698	50008.2	69258.5	34498.2	68725.1
SAFB2	1.17144e+06	758297	1.02774e+06	994651	172421	359403	188221	261608
ZCCHC7	411843	257331	337135	342030	72232.7	106750	72858.1	78370.5
GORAB	257399	199781	251138	203478	44600.8	103818	51115.6	50134.5
CUTA	1.44474e+06	1.3945e+06	2.45164e+06	2.06791e+06	267552	674702	320707	461793
NFE2L1	111728	107066	166619	167485	25849.2	34969.2	27046.4	41109
RERE	282328	230150	254318	332285	60422.9	109413	49643.4	59196.2
FRAS1	229155	142464	214559	201250	48128.7	71388.5	44561.2	43723.9
CIC	441892	388231	418504	424949	77276.7	169467	86208.1	101812
FBLIM1	208254	151899	90672.3	121193	31740.9	40670.7	12040.5	29201.9
PMM1	656659	485044	509277	499931	100835	181748	86357.2	124501
CHMP6	1.25756e+06	885302	1.22008e+06	1.15409e+06	231681	411019	244319	285892
RPS28	5.82431e+06	3.33011e+06	5.72811e+06	5.57694e+06	1.09171e+06	2.19495e+06	1.09326e+06	1.43153e+06
ZNF706	3.00178e+06	2.18886e+06	3.91972e+06	4.28289e+06	647619	1.31595e+06	660803	885816
GPATCH11	389017	328765	460298	433706	84538.3	181521	84071.4	99595.1
SERPINA1	115687	185701	182034	252246	46215.6	36087.9	12193.1	91365.3
RCHY1	591659	408073	698793	689385	101317	217164	121733	165038
CASC3	510769	312074	457906	391622	67154.1	157655	78362.5	111983
FAM110A	539120	438662	493634	726066	113849	172350	117797	110547
DPF3	112567	49392.2	177231	165609	24162.2	47745.8	33456.6	28948.5
NKD2	271795	163797	160443	203306	27913.8	69416	27593.3	54487.9
EHF;ELF3	4.59671e+06	5.77772e+06	7.92336e+06	7.58423e+06	1.47141e+06	3.08248e+06	1.47874e+06	1.52269e+06
PROCR	3.8804e+06	3.04422e+06	3.29719e+06	4.12781e+06	666059	1.15103e+06	698245	914560
GOLGB1;MPP6	983953	717888	1.0602e+06	1.09289e+06	237016	353767	199908	222312
CIR1	505629	286281	381998	342244	78614.8	86917.9	64083.1	84191.9
RAD23A;RAD23B	1.22113e+07	9.26868e+06	1.13296e+07	1.09555e+07	1.89107e+06	3.61259e+06	2.12566e+06	2.88797e+06
ZNF649	396551	237908	386406	387029	39291.5	122962	72957.3	101089
C5orf22	774300	591309	738779	698963	136859	284017	138703	185333
TNFRSF10C	99599.8	43308	55191.8	42958.7	18242.5	10777.2	10766.9	11434.1
SP1	890335	299312	465544	498859	75580.7	157429	84744.6	132883
EMC10	1.8627e+06	1.1935e+06	1.42672e+06	1.52744e+06	243593	540508	267532	399119
HNRNPD	6.18295e+06	4.6342e+06	6.05099e+06	5.58586e+06	1.22256e+06	1.91806e+06	1.13625e+06	1.4064e+06
ABRACL	346537	536904	452970	577785	126148	143981	97533.6	92529.8
NPAT	237402	175039	210048	201100	37538.8	87134.5	37460.5	55403.2
SIX1	64284.3	49785.3	139666	110261	21889.7	32366.1	13319.6	17637.6
PARM1	431516	567233	599010	1.01843e+06	148631	156442	115488	107121
RLIM	496314	334999	327512	361366	70258.1	125392	63486.5	87573.8
EIF1AD	5.35513e+06	3.59854e+06	5.44085e+06	5.49788e+06	997889	1.95389e+06	1.03543e+06	1.41174e+06
LSM5	434160	318052	568264	1.09705e+06	20202.6	246735	123288	104111
ZNF263	142602	62717.9	107821	98194.3	15492.5	64267.4	31279.7	12571.5
PSMC3IP	712097	526284	769206	709328	136488	274294	145412	177703
C11orf74	107641	104695	81993.9	84554.7	15741	43105.4	27294.2	13079.4
PLEKHA5	289866	203668	317223	410308	64900.6	74872	54730.4	73356.3
TNFAIP8	410889	332819	510260	442540	81509.9	178418	75566.3	112924
RBM27	1.18297e+06	883306	1.10819e+06	1.09334e+06	205954	437406	211105	290668
HLA-A;HLA-C	601571	677516	789837	892109	103857	187180	147531	224349
HLA-A	1.25393e+06	954957	1.47438e+06	1.10905e+06	158762	366107	222049	317294
DGCR6L	773637	574330	690001	727663	128448	276575	165827	158182
ZNF24	1.36149e+06	946164	1.14666e+06	1.0894e+06	189280	400189	203556	307755
CSPP1	329740	255876	283962	278777	44529.2	99756.3	50921.3	77787.5
DISP2	218202	159463	123989	185959	35152.5	43859.9	53782.4	30565.7
ARFGAP3	566580	459811	667622	975959	136135	176274	146532	132121
CNTRL	197367	123925	262500	242318	50171	50612	35720.8	56659.8
CSRP2	1.36911e+06	965814	1.35317e+06	1.44994e+06	298773	452802	254869	325837
YY2	913674	1.34644e+06	891339	582338	223618	190692	182131	384090
ERBB2IP	633233	520203	666338	793416	135996	234160	136882	161652
ARHGAP24	152443	146690	116227	132110	15612.9	44917.1	37038.4	27045.2
C11orf57	408730	265115	459395	425939	63607.1	157797	82470.2	109445
FAM168A	973412	623053	782271	784278	119175	202450	158223	212135
TPX2	835790	540487	987734	1.03758e+06	176386	362797	184921	234984
IMUP	2.74697e+06	2.22108e+06	4.0052e+06	2.74856e+06	463064	929531	517321	748148
SFSWAP	1.04103e+06	871234	1.1706e+06	1.11673e+06	204054	435232	216520	280747
TAB2	440020	350094	398406	386802	72993.4	165221	78503	102526
PFDN5	5.35743e+06	4.16349e+06	5.37537e+06	5.35182e+06	1.08856e+06	1.89563e+06	1.04078e+06	1.38096e+06
SLIT1	1.29333e+06	859058	901103	1.24943e+06	212829	252051	262678	243929
JUN	439191	222292	527685	575046	76277.2	159052	87546.1	135587
VPS4A	1.5596e+06	1.27899e+06	1.57998e+06	1.48602e+06	290008	569723	298437	404967
IGHG2	305720	295334	323720	369615	70832.8	74556	149081	64656.9
MDC1	1.07156e+06	794153	968743	1.05053e+06	202937	409997	199944	264421
CRTC3	557739	347369	377163	322404	68699.1	121195	64363.8	99046.9
MEGF6	83556.6	52926.6	81925.3	74377.6	19380.8	16667.7	18727.6	17460.6
TOX2;TOX4	981268	909926	1.0183e+06	987395	187375	317347	154897	268559
ARPC5L	4.56899e+06	3.39608e+06	3.83507e+06	3.92841e+06	738058	1.53098e+06	729934	1.06244e+06
TNRC6B	453645	280467	387630	477024	86179.7	122643	87129.9	108201
ITGA7	145716	117455	100092	72843.4	28523.4	22059.2	18917.6	30383.9
ULBP1;ULBP3	1.37844e+06	1.33458e+06	1.37059e+06	1.28864e+06	269576	449015	272660	356493
LIMD1	751180	473378	604615	599135	112858	224886	122307	157855
UACA	611402	524653	541927	580852	122015	244468	112583	139362
FSIP1	123466	117364	207583	105437	30575.2	46608.3	25494.3	18417.1
SDE2	844928	610698	858933	927102	120829	288827	160570	236134
MTPN	9.85256e+06	8.06929e+06	1.10109e+07	1.18101e+07	1.64698e+06	3.75905e+06	2.02027e+06	2.84014e+06
TICRR	140372	158370	235461	246866	51209.9	56182.4	36289.3	40563
MSL1	537753	415705	436673	470221	91848.8	162834	95967.3	115460
CYP11A1	634527	314706	381703	446367	55561.9	206533	118749	74329.6
NOTCH2	625073	438878	623094	659817	116851	232068	130436	160631
ZFP91;ZNF692	1.22817e+06	801056	946024	1.03478e+06	200429	287331	185819	261674
RC3H1	161034	87346.3	148340	179370	38952.9	24563.5	33235.3	46059.3
SH3BGRL	4.08894e+06	2.51164e+06	3.39183e+06	2.99779e+06	624294	1.30455e+06	652973	838069
GCC1	694860	495924	594646	574483	116350	226093	113363	156585
LTBP1;LTBP3	229824	125164	329529	448380	67440.2	69752.2	63185.7	55868.6
TSR2	994953	693885	1.29349e+06	1.12647e+06	171387	400560	180051	315481
SH3BP1	1.37978e+06	1.23241e+06	1.14739e+06	1.09682e+06	247113	527917	224620	309558
MAP1B	345200	246396	356260	444167	82489.9	121727	78569.5	81662.2
PPP6R1	1.53314e+06	1.10143e+06	1.23518e+06	1.12e+06	215558	463871	217082	335385
TAF3	421046	323123	339841	326954	68606.7	145843	68997	87493.3
KIAA1107	180727	112310	138811	209118	34750.4	46820.5	20378.8	40524.5
ZSCAN23	131439	96867.6	117716	115174	31208	23918.7	30967.2	22326.7
UBE2F	1.41592e+06	987485	1.16534e+06	1.33045e+06	266239	502452	238206	322532
CCDC90B	462802	402415	432948	472870	92774.9	194857	88766.7	118546
LMTK2	156831	105254	167694	223562	40257.4	73871.4	36322.4	35077.1
FXYD6	348305	209380	328932	445861	86719.2	74189.9	85642.9	21036
LGALS12	209033	198196	337901	363387	51482.2	88809.5	77614	51274.9
ANKRD46	445685	416126	435985	336857	94145.4	177328	94233	107107
C3orf18	67367.3	96611.6	28173.8	163766	16168.4	42354.4	9472.8	22635.5
EP400;EP400NL	321292	347825	347361	594550	199810	87623	76985.2	44243.1
ZFP36L1;ZFP36L2	6.35844e+06	5.37056e+06	7.09746e+06	6.67796e+06	1.37694e+06	2.30572e+06	1.30092e+06	1.71027e+06
ZNF674	354118	196293	316632	327891	31400.1	101234	61544.8	91377.8
TCF12	412700	349667	342069	364985	69738	128863	74310.7	95374.1
RAB11FIP3;RAB11FIP4	413451	275480	257302	329574	77378.7	41327.5	74457.2	69345.4
SPRED2	322718	245769	294808	445998	70330	83811.8	49196.9	76500.5
SCARB2	1.39663e+06	1.11691e+06	1.18452e+06	1.21063e+06	241215	493699	257014	313065
SHB	297040	211746	302263	385843	65020.3	113579	66169.7	76513.4
ZNF593	1.21433e+06	592546	808262	1.01193e+06	174560	325510	189836	243860
SPC24	874656	611382	741065	726428	145299	292715	147501	202289
MRPL32	1.65284e+06	1.15084e+06	1.49347e+06	1.25718e+06	280637	449591	299052	356819
CHCHD1	1.59126e+06	1.17984e+06	1.29472e+06	1.43742e+06	335721	608691	270661	316412
ICAM1	81352.6	61094.7	62074	79134.1	17927.2	15788.9	19325.1	10316.3
ENAH	1.36096e+06	1.00595e+06	1.33073e+06	1.29625e+06	264328	447310	262514	363141
MEIS3;MEIS3P1	1.07e+06	563885	1.35768e+06	2.14772e+06	261260	318887	183236	332547
TNRC6C	192662	155904	232454	260104	42159.9	64277.5	47246.3	54353.7
SSX2IP	475930	313717	387383	414153	73286.4	128393	80637.1	111102
DGCR8	594641	462702	499879	475194	101140	197737	105372	127967
ZFP36L2	871478	535976	523266	526173	100961	190039	112533	141962
HLA-B;HLA-C;HLA-E	4.7616e+06	3.3754e+06	4.73539e+06	4.24123e+06	621535	1.36186e+06	1.00133e+06	1.15077e+06
DNAJB2	786789	490657	705788	645189	151261	247183	127994	172660
CHTOP	926910	404158	757337	767266	160491	209950	152108	205323
QKI	558509	467621	586645	574828	115863	242888	119320	152617
GPC1	957470	721159	838438	810741	163658	329242	171819	223917
SENP7	506910	413656	520123	681012	146410	204352	100422	57975.3
CCSMST1	1.50726e+06	843771	1.0517e+06	1.15003e+06	202591	416651	199011	326739
CD164	248880	165823	122951	93987	12247.3	43503.4	29575.4	39898.9
USP31	60161.3	62671.2	88754.2	146741	23408.6	17300.6	19145	16994
UBL7	1.15539e+06	986870	1.05736e+06	988792	184553	377947	199704	292937
SAP30BP	1.6917e+06	1.32347e+06	1.79803e+06	1.83512e+06	304804	650113	362561	478334
PIN4	2.89846e+06	1.98271e+06	2.97269e+06	3.12004e+06	644327	1.10063e+06	620357	771383
ADI1	1.01188e+06	999246	1.15739e+06	1.32481e+06	253801	482315	195032	269298
CCDC53	437315	434311	479066	362345	104513	187896	105716	99018.1
SOX4	175280	106290	94623.6	100066	6659.35	35706.8	25359.3	24421.4
MTSS1L	131512	114591	168096	164189	42737.7	28751.5	42582.6	20451.9
NECTIN2	851420	693646	785107	745844	166562	328197	172040	197581
ANKRD49	618720	562740	542907	605145	122257	207587	113509	159823
APOPT1	277579	164866	78816.8	122570	61005.5	22556.6	28875.7	40580.6
FOXJ2;FOXJ3;FOXN3	1.22645e+06	764395	1.28774e+06	730277	238632	265894	121395	242514
KLC1;KLC2;KLC4	1.6065e+07	1.11981e+07	1.59372e+07	1.54515e+07	3.3364e+06	6.61756e+06	3.38135e+06	4.20958e+06
AK2	5.22375e+06	3.96105e+06	5.78762e+06	5.48104e+06	1.11981e+06	2.14774e+06	1.15202e+06	1.43855e+06
BIRC5	579007	406150	566864	636676	103818	201320	109551	167802
SRSF10;SRSF12	1.83952e+07	1.11377e+07	1.38687e+07	1.39945e+07	2.7974e+06	5.10065e+06	2.91996e+06	3.82591e+06
ESAM	377285	215010	280194	213270	40514.1	110717	51737.5	68232.8
OS9	639057	547465	564280	490574	124100	240171	119586	145507
SH3BP5	142600	116606	167935	162660	24353.9	55665.7	33625.1	40466.1
IRS2	191283	164026	287812	436176	53618.7	116870	54530	61795
UBTD2	699682	520051	818118	585437	124456	249062	110338	187921
KIAA0232	104174	75820.6	79277.9	91102.4	21637.3	20037.8	21428.5	6193.08
SIGIRR	271239	234307	254075	256058	58862.1	100631	65303.4	56265.2
UBE2L3	1.36694e+07	9.31738e+06	1.25676e+07	1.15298e+07	2.36884e+06	4.27542e+06	2.34681e+06	3.49727e+06
HLA-E	1.27032e+06	1.21908e+06	1.32896e+06	1.23495e+06	279947	534833	294005	316057
NKX2-8	168269	175641	171000	194412	42207.8	46266.9	25829.2	42224.3
ZNF33A	94872.2	111063	140083	161592	25377.9	46943	17570.2	35795.7
KRT10;KRT14;KRT15;KRT16;KRT17;KRT19	344413	204842	291258	275560	54292.7	126860	61625.6	76608.1
CBX5	3.44189e+06	2.61291e+06	3.43277e+06	3.55541e+06	678585	1.35015e+06	743176	935654
CCDC59	685546	528121	642724	578015	143927	179137	127765	154197
PRNP	694032	487309	596595	662624	89658.2	198120	133794	173743
TSC22D3	311400	122181	383444	460405	85773.6	195057	83960.3	71914.1
FAM104A	1.41399e+06	808337	824522	675346	196574	366627	202340	192274
GINS2	1.39948e+06	1.08786e+06	1.38252e+06	1.38336e+06	283230	582160	283391	392379
RASSF3	270528	252735	252081	214721	60573.7	110443	51060	62783.7
C1QL1	63477.1	90412.5	63965.9	94312.4	10152.8	37727.1	22441.1	15299.6
FKBP14	663240	585050	789276	801101	132478	293060	153333	201785
MEA1	1.68737e+06	884427	1.28877e+06	1.11425e+06	112539	402205	222457	365332
GMFB	2.71979e+06	2.26228e+06	2.66552e+06	2.74218e+06	564414	1.10964e+06	589410	728708
UBAC1	653647	543514	551397	576093	114790	226839	104789	161192
CRIPT	1.00392e+06	483459	707668	437919	130286	204815	136270	155362
DPF2	1.29019e+06	840386	871412	846960	186263	326303	171923	234650
SF3B5	5.01714e+06	4.61502e+06	6.78422e+06	7.49985e+06	1.26768e+06	2.11538e+06	1.20533e+06	1.62471e+06
SP6	305290	186881	235637	223443	45264.8	59771.4	52744.4	74177.8
NID2	1.23136e+06	871397	976030	1.27773e+06	301660	295239	197386	245885
FKBP1A	1.07937e+06	760370	875316	881866	188904	369858	200031	230734
HLA-A	437268	511192	857527	942473	86833.4	195777	139764	228390
ZWINT	904309	499493	1.00881e+06	1.00898e+06	148526	386290	210582	258989
CENPC	269609	215514	364450	420610	78089.1	94213.5	68578.7	77683
MKI67	1.45237e+06	1.09982e+06	1.60971e+06	1.77317e+06	328809	578824	320038	423854
PNKD	449672	335756	473177	388965	95022	111248	91354.5	112635
EPCAM	3.86075e+06	2.68059e+06	3.43737e+06	2.87892e+06	618611	1.08301e+06	647535	906418
HYLS1	181342	148768	178434	201796	38403.9	56292.6	15478.1	50131.3
HDDC3	586048	485413	526391	497210	104852	219959	96719.4	147155
CTSV	328950	251832	205980	225449	48349.4	83459.8	52132.2	65528.2
SOX8	147206	113066	145005	196900	43298.3	28845.7	43745	20291.1
RSF1	608814	425316	489320	550769	112831	216833	111895	144101
STAU1	1.6286e+06	1.1683e+06	1.35549e+06	1.57291e+06	282545	505558	303919	419844
TPI1	2.77457e+07	2.21105e+07	2.64912e+07	2.51795e+07	5.43649e+06	1.03731e+07	5.50564e+06	7.27959e+06
MAVS	1.13154e+06	813909	1.03535e+06	1.11996e+06	207282	398329	230552	302895
SELK	537746	160138	294702	417266	68892.4	122790	71175	105178
MEF2A	374716	196771	278501	352494	80855.4	49732.8	79509.6	76949.3
KRT13;KRT15	3.16128e+06	2.35107e+06	3.57595e+06	3.22355e+06	775667	992861	790075	793608
NGRN	521092	418962	451329	449594	75395.7	156551	84404.9	139332
ZNF319	159791	116210	147800	232305	25923.9	92138.8	44100.5	32325.7
USE1	842880	589523	1.01376e+06	989607	207257	350637	169311	248057
CCDC64	70047.4	103016	106126	79170.2	6636.3	26817.5	18504.8	29756.3
TRIP10	1.75699e+06	1.19555e+06	1.5648e+06	1.42566e+06	306721	610944	307059	437169
URM1	1.71811e+06	1.60386e+06	1.72573e+06	1.95673e+06	327975	616236	329439	528233
PAFAH1B2	3.55622e+06	2.44726e+06	2.82716e+06	2.95587e+06	635491	1.23078e+06	543158	809841
NOV	170577	105283	116327	103919	30452.4	48745.2	23238.7	24938.3
RUSC2	54571.8	19465.3	15655.4	29795.1	6004.87	9539.78	5038.93	6308.16
NAP1L1;NAP1L4	4.24778e+07	3.62238e+07	5.42968e+07	5.4797e+07	9.97969e+06	1.9478e+07	9.98061e+06	1.42147e+07
DMKN	319800	221517	262151	313890	70983.7	78961	27292.2	73116.2
PPM1A	1.15685e+06	924563	1.11646e+06	1.08202e+06	220169	469086	236938	313148
ARL6IP4	1.07279e+06	739019	769986	783168	187688	288982	200452	188287
TMEM219	828756	486827	490914	348120	135231	190235	109182	109502
ZNF410	287601	157433	214952	187440	39206.8	57664.6	43718.9	57017.4
RSPH1	100938	58658.4	58832.1	78455.3	22644.9	11748.3	22663	7713.52
BAP18	383109	328627	418939	392425	92297.3	175763	90872.8	102024
HSF2	208799	156038	191738	171066	49882.2	69172.5	37212	41061.9
UBE2A	8.27103e+06	4.84015e+06	5.6253e+06	5.81295e+06	1.12967e+06	1.98976e+06	1.04887e+06	1.73852e+06
CXCL16	408987	194650	89270.4	183078	52545.8	35029	50543.8	44206.1
SECISBP2	286278	291614	207124	264051	67043.6	116545	66596.3	71152.7
LIN7A	411688	429929	376766	332457	90352	146972	107690	66828.7
CNOT3	788103	587892	1.02287e+06	1.26258e+06	218328	270447	232128	223190
SPINT1	1.40525e+06	961254	1.55436e+06	1.53823e+06	361139	607107	311661	378952
CLIC3	967747	830738	716543	808030	183147	378355	161311	228942
ZXDC	100231	65309.8	53104	121720	16978.2	22753.8	18874.4	33421.8
PHF10	554117	423520	545359	551562	139375	219316	127614	136541
IFT81	270096	231718	172454	154258	43892.3	91361.4	45698.7	55966.8
TNFRSF1A	363601	231952	236902	303518	43000.4	87612	62170.8	73884.5
RBM42	2.52459e+06	1.76709e+06	2.58022e+06	2.57956e+06	609668	924793	526043	677083
STRA13	252653	174075	238447	316261	48949.1	74917.4	36939.4	82389.5
PROSER3	173338	153285	129395	168775	53581.6	45220.3	24071.6	36081.8
MAPKAP1	219628	222795	390912	286229	45578.9	83052.3	34806.1	94291.1
RBM10	1.38336e+06	1.04348e+06	1.25852e+06	1.22109e+06	259564	502549	266473	360317
VAMP1	126099	67463	71219.7	164065	31579.7	18373	31537.8	5915.47
PTPRK	281857	228834	308699	336121	71615.4	111149	77988.5	61320.7
TIMM8B	1.70983e+06	1.41153e+06	1.73433e+06	1.84947e+06	447484	425412	364531	694342
SCAND1	299506	368980	407435	435371	111860	187354	65980.7	85119.9
SUMO2;SUMO3	1.16888e+07	8.75868e+06	8.90644e+06	1.95353e+07	1.61193e+06	4.07462e+06	1.96297e+06	3.26608e+06
GABPB1	638983	542939	605080	607177	99906.6	212490	114254	193581
FKBP7	343514	279621	361046	333505	76409.7	136354	82782.5	89239.7
FAM133B	1.03531e+06	541809	757200	657613	187214	251685	172436	171957
ZC3H18	728321	484407	498318	501937	111803	202562	117717	136591
CANX	6.08178e+06	4.80126e+06	5.56949e+06	5.06842e+06	1.08979e+06	2.20267e+06	1.14646e+06	1.55848e+06
RPS21	1.06484e+07	7.37731e+06	1.02119e+07	1.02527e+07	1.72254e+06	3.50869e+06	2.04227e+06	3.16605e+06
CDC34;UBE2R2	1.52024e+07	9.69539e+06	1.06879e+07	1.04465e+07	1.6563e+06	3.47233e+06	1.96101e+06	3.42527e+06
ABI1;ABI2	799167	683249	833322	865195	173550	349144	171751	242559
SH3GLB2	1.37457e+06	1.23289e+06	1.27173e+06	1.22294e+06	278404	525361	272117	360040
KMT5B	28718.4	37859.5	41770.8	94230.9	10759.4	16394.1	6645.75	9546.72
KCMF1	1.02931e+06	642002	870717	862446	153809	301596	140242	289333
DOHH	2.05452e+06	1.34523e+06	1.78521e+06	1.86227e+06	361216	762521	383134	551825
ERP29	8.54953e+06	6.1828e+06	8.61841e+06	8.64552e+06	1.74908e+06	3.65632e+06	1.97478e+06	2.42832e+06
ZNF462	175663	108347	146574	47033.9	26834	33618	32778.1	32630.8
NAA38	1.82071e+06	1.62775e+06	1.8226e+06	1.96931e+06	386661	622644	359206	548209
WBP5	354780	194315	388194	615441	60544.8	149444	83796.1	107136
KRT13;KRT14;KRT15;KRT16;KRT17;KRT19;KRT20	1.21969e+08	8.6105e+07	1.37566e+08	1.31543e+08	2.75397e+07	5.26431e+07	2.7869e+07	3.73109e+07
TOR1AIP1	2.08665e+06	1.48816e+06	1.63031e+06	1.49969e+06	345482	669521	345291	460480
MPLKIP	296122	180638	337024	311077	75875.6	80743.6	39177.1	113905
TBC1D31	1.04935e+06	361109	526534	901614	123766	199826	177929	190568
MAPK8IP3	140691	137828	198894	212763	49158.6	59406.1	38505.6	30003.6
MAP3K6	94690.4	53934.5	151860	154129	33599.5	26802	41331.1	30059.9
ISCU	1.23777e+06	958960	1.40974e+06	1.45098e+06	310150	611197	314954	369375
[truncated: 5,461 more rows]
